# Supplementary material for: Positive Selection in Gene Regulatory Factors Suggests Adaptive Pleiotropic Changes During Human Evolution
Source: Front Genet. 2021 May 17;12:662239. doi: 10.3389/fgene.2021.662239 (PMC8166252; doi:10.3389/fgene.2021.662239)
Supplement: Supplementary file 1 [file Data_Sheet_1.xlsx]

## Sheet: Table of contents
List of tables
Supplementary Table 1	Set of 3221 gene names and Ensembl IDs for analyzed gene regulatory factors (GRFs)
Supplementary Table 2	GRFs classified into families based on their DNA-binding domain (DBD)
Supplementary Table 3	Details on positively selected genes with the corresponding positively selected sites (PSS)
Supplementary Table 4	Great apes variation in PSSs. Only samples with data for at least two PSS are shown.

## Sheet: Supplementary Table 1
Gene Ensembl ID	Gene name	Number of species
ENSG00000001084	GCLC	27
ENSG00000001167	NFYA	27
ENSG00000001497	LAS1L	26
ENSG00000003096	KLHL13	25
ENSG00000003756	RBM5	27
ENSG00000004399	PLXND1	22
ENSG00000004487	KDM1A	27
ENSG00000004534	RBM6	24
ENSG00000004848	ARX	19
ENSG00000004975	DVL2	27
ENSG00000005007	UPF1	27
ENSG00000005073	HOXA11	27
ENSG00000005075	POLR2J	7
ENSG00000005102	MEOX1	25
ENSG00000005302	MSL3	24
ENSG00000005339	CREBBP	27
ENSG00000005436	GCFC2	26
ENSG00000005513	SOX8	21
ENSG00000005801	ZNF195	20
ENSG00000005810	MYCBP2	26
ENSG00000005889	ZFX	24
ENSG00000005981	ASB4	27
ENSG00000006047	YBX2	9
ENSG00000006194	ZNF263	27
ENSG00000006377	DLX6	17
ENSG00000006468	ETV1	26
ENSG00000006704	GTF2IRD1	26
ENSG00000007237	GAS7	25
ENSG00000007372	PAX6	26
ENSG00000007545	CRAMP1	27
ENSG00000007866	TEAD3	25
ENSG00000007968	E2F2	27
ENSG00000008083	JARID2	27
ENSG00000008196	TFAP2B	27
ENSG00000008197	TFAP2D	27
ENSG00000008405	CRY1	27
ENSG00000008441	NFIX	24
ENSG00000008838	MED24	26
ENSG00000009307	CSDE1	27
ENSG00000009709	PAX7	27
ENSG00000009950	MLXIPL	22
ENSG00000009954	BAZ1B	27
ENSG00000010030	ETV7	20
ENSG00000010244	ZNF207	27
ENSG00000010318	PHF7	27
ENSG00000010539	ZNF200	26
ENSG00000010803	SCMH1	27
ENSG00000010818	HIVEP2	27
ENSG00000011007	ELOA	27
ENSG00000011052	NME1-NME2	14
ENSG00000011243	AKAP8L	27
ENSG00000011258	MBTD1	27
ENSG00000011304	PTBP1	24
ENSG00000011332	DPF1	24
ENSG00000011451	WIZ	8
ENSG00000011590	ZBTB32	22
ENSG00000012048	BRCA1	26
ENSG00000012504	NR1H4	27
ENSG00000012817	KDM5D	8
ENSG00000012822	CALCOCO1	27
ENSG00000013503	POLR3B	27
ENSG00000013561	RNF14	27
ENSG00000013619	MAMLD1	17
ENSG00000014164	ZC3H3	22
ENSG00000014824	SLC30A9	27
ENSG00000015153	YAF2	25
ENSG00000015171	ZMYND11	24
ENSG00000015479	MATR3	20
ENSG00000016082	ISL1	27
ENSG00000018189	RUFY3	25
ENSG00000018408	WWTR1	27
ENSG00000018607	ZNF806	5
ENSG00000018869	ZNF582	26
ENSG00000019485	PRDM11	21
ENSG00000019549	SNAI2	26
ENSG00000020256	ZFP64	25
ENSG00000020426	MNAT1	24
ENSG00000020633	RUNX3	26
ENSG00000022267	FHL1	13
ENSG00000022840	RNF10	27
ENSG00000022976	ZNF839	18
ENSG00000023041	ZDHHC6	27
ENSG00000023287	RB1CC1	27
ENSG00000023572	GLRX2	18
ENSG00000023608	SNAPC1	26
ENSG00000024526	DEPDC1	26
ENSG00000025156	HSF2	26
ENSG00000025293	PHF20	27
ENSG00000025434	NR1H3	27
ENSG00000028277	POU2F2	25
ENSG00000028310	BRD9	25
ENSG00000028839	TBPL1	26
ENSG00000029153	ARNTL2	24
ENSG00000029363	BCLAF1	27
ENSG00000029639	TFB1M	26
ENSG00000029993	HMGB3	25
ENSG00000030419	IKZF2	27
ENSG00000032219	ARID4A	26
ENSG00000033800	PIAS1	27
ENSG00000034152	MAP2K3	27
ENSG00000034677	RNF19A	27
ENSG00000035499	DEPDC1B	25
ENSG00000035928	RFC1	27
ENSG00000036257	CUL3	27
ENSG00000036549	ZZZ3	27
ENSG00000036672	USP2	26
ENSG00000037965	HOXC8	27
ENSG00000038219	BOD1L1	26
ENSG00000039068	CDH1	19
ENSG00000039560	RAI14	27
ENSG00000039600	SOX30	26
ENSG00000040633	PHF23	26
ENSG00000041988	THAP3	10
ENSG00000042429	MED17	26
ENSG00000043039	BARX2	25
ENSG00000043143	JADE2	27
ENSG00000043355	ZIC2	22
ENSG00000043514	TRIT1	27
ENSG00000046889	PREX2	26
ENSG00000047315	POLR2B	26
ENSG00000047634	SCML1	16
ENSG00000048052	HDAC9	25
ENSG00000048405	ZNF800	27
ENSG00000048540	LMO3	27
ENSG00000048649	RSF1	27
ENSG00000049167	ERCC8	27
ENSG00000049246	PER3	21
ENSG00000049618	ARID1B	13
ENSG00000049768	FOXP3	26
ENSG00000050344	NFE2L3	23
ENSG00000050405	LIMA1	27
ENSG00000050628	PTGER3	10
ENSG00000051180	RAD51	24
ENSG00000052850	ALX4	26
ENSG00000053254	FOXN3	24
ENSG00000053501	USE1	23
ENSG00000053702	NRIP2	21
ENSG00000054118	THRAP3	26
ENSG00000054267	ARID4B	27
ENSG00000054598	FOXC1	14
ENSG00000054611	TBC1D22A	23
ENSG00000054796	SPO11	26
ENSG00000055118	KCNH2	23
ENSG00000055130	CUL1	26
ENSG00000055332	EIF2AK2	18
ENSG00000055609	KMT2C	25
ENSG00000056097	ZFR	27
ENSG00000056277	ZNF280C	21
ENSG00000056487	PHF21B	21
ENSG00000056586	RC3H2	27
ENSG00000057657	PRDM1	4
ENSG00000057935	MTA3	27
ENSG00000058600	POLR3E	27
ENSG00000058673	ZC3H11A	27
ENSG00000058729	RIOK2	25
ENSG00000059145	UNKL	10
ENSG00000059378	PARP12	17
ENSG00000059588	TARBP1	25
ENSG00000059728	MXD1	26
ENSG00000060069	CTDP1	23
ENSG00000060138	YBX3	23
ENSG00000060339	CCAR1	26
ENSG00000060566	CREB3L3	18
ENSG00000061273	HDAC7	27
ENSG00000061337	LZTS1	27
ENSG00000061455	PRDM6	21
ENSG00000061936	SFSWAP	27
ENSG00000062194	GPBP1	27
ENSG00000062370	ZNF112	27
ENSG00000063244	U2AF2	25
ENSG00000063438	AHRR	6
ENSG00000063515	GSC2	17
ENSG00000063587	ZNF275	19
ENSG00000063978	RNF4	26
ENSG00000064195	DLX3	26
ENSG00000064218	DMRT3	22
ENSG00000064313	TAF2	25
ENSG00000064393	HIPK2	27
ENSG00000064490	RFXANK	25
ENSG00000064655	EYA2	27
ENSG00000064703	DDX20	27
ENSG00000064726	BTBD1	22
ENSG00000064835	POU1F1	26
ENSG00000064932	SBNO2	26
ENSG00000064933	PMS1	24
ENSG00000064961	HMG20B	22
ENSG00000064995	TAF11	16
ENSG00000064999	ANKS1A	27
ENSG00000065029	ZNF76	26
ENSG00000065526	SPEN	24
ENSG00000065548	ZC3H15	27
ENSG00000065717	TLE2	3
ENSG00000065802	ASB1	26
ENSG00000065970	FOXJ2	25
ENSG00000065978	YBX1	23
ENSG00000066117	SMARCD1	25
ENSG00000066135	KDM4A	27
ENSG00000066136	NFYC	23
ENSG00000066336	SPI1	27
ENSG00000066379	ZNRD1	27
ENSG00000066422	ZBTB11	27
ENSG00000066427	ATXN3	21
ENSG00000066827	ZFAT	27
ENSG00000067066	SP100	6
ENSG00000067082	KLF6	26
ENSG00000067182	TNFRSF1A	22
ENSG00000067334	DNTTIP2	22
ENSG00000067369	TP53BP1	27
ENSG00000067560	RHOA	22
ENSG00000067646	ZFY	8
ENSG00000067955	CBFB	19
ENSG00000068024	HDAC4	25
ENSG00000068305	MEF2A	27
ENSG00000068323	TFE3	24
ENSG00000068654	POLR1A	27
ENSG00000068903	SIRT2	19
ENSG00000069011	PITX1	24
ENSG00000069399	BCL3	24
ENSG00000069667	RORA	27
ENSG00000069812	HES2	22
ENSG00000070047	PHRF1	22
ENSG00000070061	ELP1	26
ENSG00000070193	FGF10	27
ENSG00000070269	TMEM260	27
ENSG00000070444	MNT	27
ENSG00000070476	ZXDC	3
ENSG00000070761	CFAP20	27
ENSG00000070814	TCOF1	19
ENSG00000071243	ING3	26
ENSG00000071282	LMCD1	25
ENSG00000071539	TRIP13	23
ENSG00000071564	TCF3	22
ENSG00000071655	MBD3	18
ENSG00000071794	HLTF	26
ENSG00000072121	ZFYVE26	27
ENSG00000072310	SREBF1	27
ENSG00000072364	AFF4	27
ENSG00000072736	NFATC3	26
ENSG00000073111	MCM2	24
ENSG00000073282	TP63	26
ENSG00000073417	PDE8A	26
ENSG00000073584	SMARCE1	25
ENSG00000073614	KDM5A	27
ENSG00000073861	TBX21	26
ENSG00000073910	FRY	27
ENSG00000073921	PICALM	27
ENSG00000074047	GLI2	26
ENSG00000074181	NOTCH3	27
ENSG00000074219	TEAD2	25
ENSG00000074266	EED	27
ENSG00000074319	TSG101	27
ENSG00000074657	ZNF532	25
ENSG00000074800	ENO1	25
ENSG00000074966	TXK	25
ENSG00000075290	WNT8B	26
ENSG00000075292	ZNF638	25
ENSG00000075407	ZNF37A	23
ENSG00000075426	FOSL2	27
ENSG00000075539	FRYL	27
ENSG00000075856	SART3	27
ENSG00000075891	PAX2	23
ENSG00000075975	MKRN2	27
ENSG00000076003	MCM6	27
ENSG00000076053	RBM7	25
ENSG00000076108	BAZ2A	27
ENSG00000076344	RGS11	25
ENSG00000076356	PLXNA2	27
ENSG00000076770	MBNL3	27
ENSG00000076924	XAB2	26
ENSG00000077092	RARB	26
ENSG00000077097	TOP2B	27
ENSG00000077150	NFKB2	26
ENSG00000077235	GTF3C1	26
ENSG00000077312	SNRPA	26
ENSG00000077454	LRCH4	23
ENSG00000077463	SIRT6	24
ENSG00000077684	JADE1	26
ENSG00000078043	PIAS2	27
ENSG00000078140	UBE2K	26
ENSG00000078246	TULP3	21
ENSG00000078399	HOXA9	27
ENSG00000078403	MLLT10	27
ENSG00000078699	CBFA2T2	26
ENSG00000078900	TP73	25
ENSG00000079102	RUNX1T1	27
ENSG00000079246	XRCC5	27
ENSG00000079263	SP140	17
ENSG00000079313	REXO1	26
ENSG00000079337	RAPGEF3	26
ENSG00000079432	CIC	24
ENSG00000079805	DNM2	27
ENSG00000079999	KEAP1	24
ENSG00000080298	RFX3	26
ENSG00000080503	SMARCA2	27
ENSG00000080561	MID2	26
ENSG00000080603	SRCAP	27
ENSG00000080802	CNOT4	26
ENSG00000080839	RBL1	25
ENSG00000081059	TCF7	12
ENSG00000081189	MEF2C	27
ENSG00000081386	ZNF510	20
ENSG00000081665	ZNF506	5
ENSG00000081692	JMJD4	25
ENSG00000081721	DUSP12	22
ENSG00000081923	ATP8B1	26
ENSG00000082014	SMARCD3	24
ENSG00000082153	BZW1	26
ENSG00000082175	PGR	20
ENSG00000082258	CCNT2	26
ENSG00000082641	NFE2L1	27
ENSG00000082805	ERC1	24
ENSG00000082996	RNF13	26
ENSG00000083168	KAT6A	26
ENSG00000083223	TUT7	26
ENSG00000083307	GRHL2	26
ENSG00000083635	NUFIP1	26
ENSG00000083642	PDS5B	26
ENSG00000083812	ZNF324	23
ENSG00000083814	ZNF671	25
ENSG00000083817	ZNF416	22
ENSG00000083828	ZNF586	20
ENSG00000083838	ZNF446	22
ENSG00000083844	ZNF264	22
ENSG00000083896	YTHDC1	27
ENSG00000084072	PPIE	26
ENSG00000084093	REST	22
ENSG00000084112	SSH1	27
ENSG00000084463	WBP11	25
ENSG00000084676	NCOA1	27
ENSG00000085185	BCORL1	26
ENSG00000085224	ATRX	24
ENSG00000085231	AK6	20
ENSG00000085274	MYNN	6
ENSG00000085276	MECOM	27
ENSG00000085644	ZNF213	27
ENSG00000085721	RRN3	23
ENSG00000086102	NFX1	25
ENSG00000086504	MRPL28	26
ENSG00000086589	RBM22	27
ENSG00000086666	ZFAND6	25
ENSG00000087077	TRIP6	27
ENSG00000087095	NLK	26
ENSG00000087191	PSMC5	27
ENSG00000087206	UIMC1	24
ENSG00000087302	RTRAF	26
ENSG00000087338	GMCL1	26
ENSG00000087502	ERGIC2	25
ENSG00000087510	TFAP2C	25
ENSG00000087842	PIR	26
ENSG00000087903	RFX2	27
ENSG00000088038	CNOT3	27
ENSG00000088247	KHSRP	25
ENSG00000088305	DNMT3B	27
ENSG00000088448	ANKRD10	26
ENSG00000088854	C20orf194	25
ENSG00000088876	ZNF343	18
ENSG00000088881	EBF4	23
ENSG00000088930	XRN2	25
ENSG00000088986	DYNLL1	26
ENSG00000089009	RPL6	6
ENSG00000089048	ESF1	26
ENSG00000089050	RBBP9	25
ENSG00000089094	KDM2B	25
ENSG00000089116	LHX5	25
ENSG00000089163	SIRT4	26
ENSG00000089225	TBX5	27
ENSG00000089280	FUS	27
ENSG00000089335	ZNF302	13
ENSG00000089558	KCNH4	27
ENSG00000089775	ZBTB25	26
ENSG00000089902	RCOR1	18
ENSG00000090060	PAPOLA	27
ENSG00000090061	CCNK	21
ENSG00000090447	TFAP4	25
ENSG00000090612	ZNF268	25
ENSG00000090661	CERS4	16
ENSG00000090905	TNRC6A	27
ENSG00000090971	NAT14	25
ENSG00000091009	RBM27	27
ENSG00000091010	POU4F3	26
ENSG00000091073	DTX2	25
ENSG00000091138	SLC26A3	23
ENSG00000091428	RAPGEF4	27
ENSG00000091656	ZFHX4	27
ENSG00000091831	ESR1	25
ENSG00000092067	CEBPE	27
ENSG00000092199	HNRNPC	26
ENSG00000092201	SUPT16H	27
ENSG00000092203	TOX4	26
ENSG00000092377	TBL1Y	9
ENSG00000092607	TBX15	26
ENSG00000094631	HDAC6	27
ENSG00000094804	CDC6	27
ENSG00000094916	CBX5	25
ENSG00000095564	BTAF1	27
ENSG00000095574	IKZF5	27
ENSG00000095794	CREM	25
ENSG00000095951	HIVEP1	26
ENSG00000096070	BRPF3	27
ENSG00000096401	CDC5L	26
ENSG00000096654	ZNF184	26
ENSG00000096696	DSP	25
ENSG00000096717	SIRT1	23
ENSG00000096968	JAK2	25
ENSG00000097007	ABL1	26
ENSG00000099219	ERMP1	27
ENSG00000099246	RAB18	27
ENSG00000099326	MZF1	25
ENSG00000099364	FBXL19	27
ENSG00000099381	SETD1A	25
ENSG00000099817	POLR2E	23
ENSG00000099849	RASSF7	20
ENSG00000099917	MED15	26
ENSG00000099949	LZTR1	27
ENSG00000099956	SMARCB1	27
ENSG00000100003	SEC14L2	25
ENSG00000100030	MAPK1	25
ENSG00000100084	HIRA	27
ENSG00000100101	Z83844.1	25
ENSG00000100105	PATZ1	25
ENSG00000100106	TRIOBP	17
ENSG00000100109	TFIP11	27
ENSG00000100142	POLR2F	27
ENSG00000100146	SOX10	24
ENSG00000100150	DEPDC5	25
ENSG00000100206	DMC1	25
ENSG00000100207	TCF20	26
ENSG00000100211	CBY1	21
ENSG00000100219	XBP1	6
ENSG00000100225	FBXO7	26
ENSG00000100249	C22orf31	24
ENSG00000100281	HMGXB4	27
ENSG00000100292	HMOX1	27
ENSG00000100297	MCM5	25
ENSG00000100307	CBX7	26
ENSG00000100319	ZMAT5	27
ENSG00000100320	RBFOX2	26
ENSG00000100325	ASCC2	26
ENSG00000100393	EP300	27
ENSG00000100395	L3MBTL2	26
ENSG00000100403	ZC3H7B	27
ENSG00000100410	PHF5A	25
ENSG00000100413	POLR3H	25
ENSG00000100425	BRD1	24
ENSG00000100426	ZBED4	26
ENSG00000100429	HDAC10	18
ENSG00000100462	PRMT5	27
ENSG00000100505	TRIM9	25
ENSG00000100558	PLEK2	27
ENSG00000100599	RIN3	21
ENSG00000100603	SNW1	26
ENSG00000100625	SIX4	27
ENSG00000100644	HIF1A	27
ENSG00000100650	SRSF5	27
ENSG00000100722	ZC3H14	26
ENSG00000100784	RPS6KA5	22
ENSG00000100811	YY1	14
ENSG00000100815	TRIP11	26
ENSG00000100823	APEX1	27
ENSG00000100836	PABPN1	16
ENSG00000100888	CHD8	27
ENSG00000100906	NFKBIA	26
ENSG00000100916	BRMS1L	27
ENSG00000100941	PNN	26
ENSG00000100968	NFATC4	27
ENSG00000100987	VSX1	22
ENSG00000101040	ZMYND8	27
ENSG00000101057	MYBL2	27
ENSG00000101076	HNF4A	27
ENSG00000101082	SLA2	25
ENSG00000101096	NFATC2	27
ENSG00000101115	SALL4	27
ENSG00000101126	ADNP	27
ENSG00000101144	BMP7	25
ENSG00000101158	NELFCD	27
ENSG00000101161	PRPF6	26
ENSG00000101189	MRGBP	17
ENSG00000101190	TCFL5	10
ENSG00000101191	DIDO1	22
ENSG00000101216	GMEB2	26
ENSG00000101236	RNF24	27
ENSG00000101255	TRIB3	27
ENSG00000101346	POFUT1	26
ENSG00000101412	E2F1	27
ENSG00000101442	ACTR5	26
ENSG00000101493	ZNF516	26
ENSG00000101544	ADNP2	27
ENSG00000101665	SMAD7	21
ENSG00000101695	RNF125	4
ENSG00000101773	RBBP8	27
ENSG00000101849	TBL1X	25
ENSG00000101871	MID1	26
ENSG00000101883	RHOXF1	6
ENSG00000101945	SUV39H1	27
ENSG00000102034	ELF4	26
ENSG00000102038	SMARCA1	23
ENSG00000102048	ASB9	23
ENSG00000102054	RBBP7	26
ENSG00000102081	FMR1	27
ENSG00000102098	SCML2	19
ENSG00000102103	PQBP1	27
ENSG00000102145	GATA1	26
ENSG00000102189	EEA1	26
ENSG00000102221	JADE3	27
ENSG00000102241	HTATSF1	25
ENSG00000102243	VGLL1	22
ENSG00000102271	KLHL4	25
ENSG00000102302	FGD1	26
ENSG00000102349	KLF8	24
ENSG00000102383	ZDHHC15	25
ENSG00000102387	TAF7L	19
ENSG00000102554	KLF5	27
ENSG00000102710	SUPT20H	27
ENSG00000102760	RGCC	21
ENSG00000102804	TSC22D1	27
ENSG00000102870	ZNF629	27
ENSG00000102878	HSF4	25
ENSG00000102879	CORO1A	27
ENSG00000102901	CENPT	22
ENSG00000102908	NFAT5	26
ENSG00000102935	ZNF423	27
ENSG00000102974	CTCF	26
ENSG00000102978	POLR2C	26
ENSG00000102984	ZNF821	27
ENSG00000103168	TAF1C	17
ENSG00000103199	ZNF500	21
ENSG00000103241	FOXF1	23
ENSG00000103245	CIAO3	27
ENSG00000103275	UBE2I	23
ENSG00000103313	MEFV	16
ENSG00000103326	CAPN15	22
ENSG00000103343	ZNF174	27
ENSG00000103363	ELOB	17
ENSG00000103423	DNAJA3	24
ENSG00000103449	SALL1	26
ENSG00000103460	TOX3	26
ENSG00000103479	RBL2	27
ENSG00000103495	MAZ	15
ENSG00000103510	KAT8	26
ENSG00000103671	TRIP4	26
ENSG00000103994	ZNF106	27
ENSG00000104064	GABPB1	26
ENSG00000104177	MYEF2	27
ENSG00000104219	ZDHHC2	26
ENSG00000104221	BRF2	27
ENSG00000104228	TRIM35	25
ENSG00000104313	EYA1	27
ENSG00000104365	IKBKB	27
ENSG00000104447	TRPS1	25
ENSG00000104472	CHRAC1	19
ENSG00000104490	NCALD	27
ENSG00000104738	MCM4	27
ENSG00000104804	TULP2	11
ENSG00000104824	HNRNPL	21
ENSG00000104825	NFKBIB	21
ENSG00000104852	SNRNP70	26
ENSG00000104856	RELB	21
ENSG00000104881	PPP1R13L	17
ENSG00000104884	ERCC2	22
ENSG00000104885	DOT1L	26
ENSG00000104897	SF3A2	23
ENSG00000104903	LYL1	26
ENSG00000104907	TRMT1	22
ENSG00000104953	TLE6	13
ENSG00000104960	PTOV1	25
ENSG00000104964	TLE5	22
ENSG00000104973	MED25	25
ENSG00000104976	SNAPC2	22
ENSG00000105011	ASF1B	24
ENSG00000105085	MED26	27
ENSG00000105127	AKAP8	25
ENSG00000105136	ZNF419	17
ENSG00000105173	CCNE1	27
ENSG00000105176	URI1	23
ENSG00000105204	DYRK1B	26
ENSG00000105229	PIAS4	24
ENSG00000105258	POLR2I	26
ENSG00000105278	ZFR2	16
ENSG00000105323	HNRNPUL1	27
ENSG00000105329	TGFB1	24
ENSG00000105392	CRX	27
ENSG00000105419	MEIS3	23
ENSG00000105497	ZNF175	25
ENSG00000105516	DBP	21
ENSG00000105556	MIER2	23
ENSG00000105559	PLEKHA4	26
ENSG00000105568	PPP2R1A	27
ENSG00000105610	KLF1	27
ENSG00000105619	TFPT	25
ENSG00000105656	ELL	23
ENSG00000105662	CRTC1	26
ENSG00000105672	ETV2	18
ENSG00000105698	USF2	21
ENSG00000105699	LSR	14
ENSG00000105705	SUGP1	26
ENSG00000105708	ZNF14	13
ENSG00000105717	PBX4	23
ENSG00000105722	ERF	27
ENSG00000105732	ZNF574	26
ENSG00000105750	ZNF85	13
ENSG00000105821	DNAJC2	27
ENSG00000105856	HBP1	25
ENSG00000105866	SP4	26
ENSG00000105879	CBLL1	25
ENSG00000105880	DLX5	25
ENSG00000105939	ZC3HAV1	2
ENSG00000105967	TFEC	26
ENSG00000105976	MET	27
ENSG00000105991	HOXA1	26
ENSG00000105993	DNAJB6	24
ENSG00000105996	HOXA2	27
ENSG00000105997	HOXA3	27
ENSG00000106004	HOXA5	22
ENSG00000106006	HOXA6	26
ENSG00000106013	ANKRD7	15
ENSG00000106031	HOXA13	12
ENSG00000106038	EVX1	26
ENSG00000106052	TAX1BP1	27
ENSG00000106245	BUD31	26
ENSG00000106261	ZKSCAN1	25
ENSG00000106290	TAF6	26
ENSG00000106299	WASL	26
ENSG00000106331	PAX4	27
ENSG00000106410	NOBOX	21
ENSG00000106443	PHF14	25
ENSG00000106459	NRF1	27
ENSG00000106462	EZH2	26
ENSG00000106479	ZNF862	27
ENSG00000106511	MEOX2	26
ENSG00000106536	POU6F2	24
ENSG00000106546	AHR	26
ENSG00000106554	CHCHD3	26
ENSG00000106571	GLI3	26
ENSG00000106624	AEBP1	24
ENSG00000106689	LHX2	27
ENSG00000106785	TRIM14	25
ENSG00000106799	TGFBR1	26
ENSG00000106829	TLE4	27
ENSG00000106852	LHX6	27
ENSG00000106948	AKNA	21
ENSG00000106991	ENG	23
ENSG00000107077	KDM4C	24
ENSG00000107105	ELAVL2	26
ENSG00000107130	NCS1	23
ENSG00000107164	FUBP3	26
ENSG00000107175	CREB3	22
ENSG00000107187	LHX3	24
ENSG00000107223	EDF1	26
ENSG00000107249	GLIS3	24
ENSG00000107262	BAG1	23
ENSG00000107331	ABCA2	23
ENSG00000107372	ZFAND5	27
ENSG00000107404	DVL1	22
ENSG00000107438	PDLIM1	27
ENSG00000107485	GATA3	27
ENSG00000107779	BMPR1A	27
ENSG00000107807	TLX1	23
ENSG00000107859	PITX3	23
ENSG00000107882	SUFU	27
ENSG00000107929	LARP4B	25
ENSG00000107938	EDRF1	27
ENSG00000108001	EBF3	14
ENSG00000108064	TFAM	18
ENSG00000108094	CUL2	24
ENSG00000108175	ZMIZ1	27
ENSG00000108312	UBTF	26
ENSG00000108370	RGS9	26
ENSG00000108468	CBX1	15
ENSG00000108509	CAMTA2	27
ENSG00000108510	MED13	26
ENSG00000108511	HOXB6	27
ENSG00000108518	PFN1	24
ENSG00000108557	RAI1	27
ENSG00000108590	MED31	27
ENSG00000108604	SMARCD2	23
ENSG00000108654	DDX5	26
ENSG00000108671	PSMD11	27
ENSG00000108773	KAT2A	26
ENSG00000108788	MLX	19
ENSG00000108799	EZH1	27
ENSG00000108813	DLX4	25
ENSG00000108840	HDAC5	26
ENSG00000108854	SMURF2	23
ENSG00000108924	HLF	27
ENSG00000108946	PRKAR1A	27
ENSG00000109047	RCVRN	27
ENSG00000109072	VTN	22
ENSG00000109089	CDR2L	26
ENSG00000109101	FOXN1	27
ENSG00000109111	SUPT6H	27
ENSG00000109118	PHF12	24
ENSG00000109132	PHOX2B	22
ENSG00000109320	NFKB1	27
ENSG00000109381	ELF2	27
ENSG00000109445	ZNF330	26
ENSG00000109471	IL2	26
ENSG00000109670	FBXW7	26
ENSG00000109685	NSD2	27
ENSG00000109705	NKX3-2	25
ENSG00000109787	KLF3	26
ENSG00000109790	KLHL5	24
ENSG00000109819	PPARGC1A	27
ENSG00000109851	DBX1	27
ENSG00000109854	HTATIP2	25
ENSG00000109906	ZBTB16	27
ENSG00000109911	ELP4	26
ENSG00000109917	ZPR1	27
ENSG00000110066	KMT5B	26
ENSG00000110171	TRIM3	27
ENSG00000110315	RNF141	27
ENSG00000110395	CBL	25
ENSG00000110422	HIPK3	27
ENSG00000110680	CALCA	20
ENSG00000110693	SOX6	23
ENSG00000110711	AIP	27
ENSG00000110768	GTF2H1	27
ENSG00000110777	POU2AF1	23
ENSG00000110851	PRDM4	27
ENSG00000110925	CSRNP2	26
ENSG00000110931	CAMKK2	25
ENSG00000110987	BCL7A	25
ENSG00000111046	MYF6	27
ENSG00000111049	MYF5	27
ENSG00000111087	GLI1	27
ENSG00000111145	ELK3	26
ENSG00000111206	FOXM1	21
ENSG00000111249	CUX2	23
ENSG00000111261	MANSC1	22
ENSG00000111269	CREBL2	25
ENSG00000111276	CDKN1B	27
ENSG00000111358	GTF2H3	23
ENSG00000111424	VDR	26
ENSG00000111530	CAND1	27
ENSG00000111537	IFNG	22
ENSG00000111596	CNOT2	26
ENSG00000111602	TIMELESS	27
ENSG00000111641	NOP2	26
ENSG00000111642	CHD4	27
ENSG00000111653	ING4	26
ENSG00000111676	ATN1	26
ENSG00000111704	NANOG	20
ENSG00000111707	SUDS3	24
ENSG00000111727	HCFC2	25
ENSG00000111752	PHC1	27
ENSG00000111783	RFX4	27
ENSG00000111786	SRSF9	22
ENSG00000111802	TDP2	27
ENSG00000111875	ASF1A	26
ENSG00000111912	NCOA7	27
ENSG00000112033	PPARD	27
ENSG00000112041	TULP1	25
ENSG00000112062	MAPK14	24
ENSG00000112081	SRSF3	25
ENSG00000112096	SOD2	25
ENSG00000112118	MCM3	27
ENSG00000112130	RNF8	27
ENSG00000112175	BMP5	25
ENSG00000112182	BACH2	27
ENSG00000112200	ZNF451	27
ENSG00000112214	FHL5	27
ENSG00000112232	KHDRBS2	21
ENSG00000112237	CCNC	27
ENSG00000112238	PRDM13	23
ENSG00000112242	E2F3	21
ENSG00000112246	SIM1	27
ENSG00000112249	ASCC3	24
ENSG00000112282	MED23	27
ENSG00000112319	EYA4	25
ENSG00000112333	NR2E1	27
ENSG00000112343	TRIM38	22
ENSG00000112365	ZBTB24	27
ENSG00000112511	PHF1	26
ENSG00000112559	MDFI	27
ENSG00000112561	TFEB	27
ENSG00000112592	TBP	26
ENSG00000112658	SRF	25
ENSG00000112685	EXOC2	26
ENSG00000112739	PRPF4B	27
ENSG00000112837	TBX18	25
ENSG00000112983	BRD8	23
ENSG00000113068	PFDN1	27
ENSG00000113196	HAND1	26
ENSG00000113231	PDE8B	26
ENSG00000113262	GRM6	25
ENSG00000113300	CNOT6	27
ENSG00000113356	POLR3G	23
ENSG00000113387	SUB1	22
ENSG00000113430	IRX4	24
ENSG00000113520	IL4	22
ENSG00000113575	PPP2CA	25
ENSG00000113580	NR3C1	27
ENSG00000113595	TRIM23	27
ENSG00000113649	TCERG1	27
ENSG00000113658	SMAD5	27
ENSG00000113716	HMGXB3	27
ENSG00000113722	CDX1	21
ENSG00000113761	ZNF346	22
ENSG00000113916	BCL6	27
ENSG00000114013	CD86	22
ENSG00000114062	UBE3A	26
ENSG00000114126	TFDP2	26
ENSG00000114166	KAT2B	26
ENSG00000114251	WNT5A	27
ENSG00000114315	HES1	23
ENSG00000114416	FXR1	26
ENSG00000114439	BBX	27
ENSG00000114446	IFT57	26
ENSG00000114554	PLXNA1	25
ENSG00000114626	ABTB1	25
ENSG00000114739	ACVR2B	26
ENSG00000114853	ZBTB47	25
ENSG00000114861	FOXP1	27
ENSG00000115020	PIKFYVE	27
ENSG00000115041	KCNIP3	24
ENSG00000115112	TFCP2L1	27
ENSG00000115170	ACVR1	27
ENSG00000115207	GTF3C2	27
ENSG00000115289	PCGF1	27
ENSG00000115297	TLX2	24
ENSG00000115350	POLE4	27
ENSG00000115415	STAT1	26
ENSG00000115421	PAPOLG	25
ENSG00000115484	CCT4	24
ENSG00000115507	OTX1	27
ENSG00000115548	KDM3A	26
ENSG00000115561	CHMP3	24
ENSG00000115568	ZNF142	26
ENSG00000115593	SMYD1	27
ENSG00000115641	FHL2	9
ENSG00000115661	STK16	27
ENSG00000115687	PASK	22
ENSG00000115738	ID2	25
ENSG00000115750	TAF1B	18
ENSG00000115756	HPCAL1	26
ENSG00000115816	CEBPZ	27
ENSG00000115844	DLX2	26
ENSG00000115942	ORC2	26
ENSG00000115956	PLEK	27
ENSG00000115966	ATF2	26
ENSG00000116016	EPAS1	26
ENSG00000116017	ARID3A	19
ENSG00000116030	SUMO1	22
ENSG00000116035	VAX2	27
ENSG00000116044	NFE2L2	27
ENSG00000116120	FARSB	25
ENSG00000116132	PRRX1	27
ENSG00000116205	TCEANC2	26
ENSG00000116254	CHD5	27
ENSG00000116273	PHF13	27
ENSG00000116455	WDR77	26
ENSG00000116478	HDAC1	27
ENSG00000116525	TRIM62	24
ENSG00000116539	ASH1L	27
ENSG00000116560	SFPQ	16
ENSG00000116580	GON4L	24
ENSG00000116604	MEF2D	26
ENSG00000116679	IVNS1ABP	26
ENSG00000116717	GADD45A	26
ENSG00000116731	PRDM2	27
ENSG00000116793	PHTF1	25
ENSG00000116809	ZBTB17	25
ENSG00000116819	TFAP2E	22
ENSG00000116830	TTF2	24
ENSG00000116833	NR5A2	26
ENSG00000116990	MYCL	27
ENSG00000117000	RLF	27
ENSG00000117010	ZNF684	27
ENSG00000117016	RIMS3	27
ENSG00000117036	ETV3	27
ENSG00000117139	KDM5B	26
ENSG00000117153	KLHL12	24
ENSG00000117174	ZNHIT6	17
ENSG00000117222	RBBP5	26
ENSG00000117318	ID3	27
ENSG00000117475	BLZF1	27
ENSG00000117505	DR1	27
ENSG00000117595	IRF6	27
ENSG00000117625	RCOR3	24
ENSG00000117707	PROX1	27
ENSG00000117713	ARID1A	26
ENSG00000117724	CENPF	25
ENSG00000117748	RPA2	24
ENSG00000117751	PPP1R8	27
ENSG00000118058	KMT2A	27
ENSG00000118156	ZNF541	24
ENSG00000118217	ATF6	11
ENSG00000118245	TNP1	24
ENSG00000118260	CREB1	26
ENSG00000118263	KLF7	27
ENSG00000118412	CASP8AP2	27
ENSG00000118418	HMGN3	24
ENSG00000118482	PHF3	26
ENSG00000118495	PLAGL1	24
ENSG00000118503	TNFAIP3	26
ENSG00000118513	MYB	25
ENSG00000118526	TCF21	27
ENSG00000118579	MED28	26
ENSG00000118620	ZNF430	17
ENSG00000118689	FOXO3	27
ENSG00000118707	TGIF2	27
ENSG00000118900	UBN1	27
ENSG00000118922	KLF12	25
ENSG00000118985	ELL2	27
ENSG00000119041	GTF3C3	26
ENSG00000119042	SATB2	26
ENSG00000119048	UBE2B	25
ENSG00000119138	KLF9	27
ENSG00000119401	TRIM32	27
ENSG00000119403	PHF19	27
ENSG00000119508	NR4A3	24
ENSG00000119541	VPS4B	24
ENSG00000119547	ONECUT2	25
ENSG00000119559	C19orf25	11
ENSG00000119574	ZBTB45	26
ENSG00000119608	PROX2	19
ENSG00000119614	VSX2	26
ENSG00000119685	TTLL5	26
ENSG00000119705	SLIRP	21
ENSG00000119715	ESRRB	25
ENSG00000119725	ZNF410	26
ENSG00000119760	SUPT7L	27
ENSG00000119772	DNMT3A	26
ENSG00000119866	BCL11A	26
ENSG00000119919	NKX2-3	21
ENSG00000119950	MXI1	24
ENSG00000119969	HELLS	25
ENSG00000120049	KCNIP2	26
ENSG00000120068	HOXB8	26
ENSG00000120075	HOXB5	27
ENSG00000120093	HOXB3	26
ENSG00000120094	HOXB1	25
ENSG00000120149	MSX2	26
ENSG00000120533	ENY2	23
ENSG00000120616	EPC1	27
ENSG00000120656	TAF12	19
ENSG00000120669	SOHLH2	21
ENSG00000120690	ELF1	27
ENSG00000120693	SMAD9	25
ENSG00000120696	KBTBD7	26
ENSG00000120733	KDM3B	25
ENSG00000120738	EGR1	27
ENSG00000120784	ZFP30	27
ENSG00000120798	NR2C1	25
ENSG00000120802	TMPO	23
ENSG00000120832	MTERF2	22
ENSG00000120837	NFYB	26
ENSG00000120896	SORBS3	27
ENSG00000120948	TARDBP	27
ENSG00000120963	ZNF706	25
ENSG00000121022	COPS5	26
ENSG00000121058	COIL	22
ENSG00000121060	TRIM25	27
ENSG00000121068	TBX2	25
ENSG00000121075	TBX4	27
ENSG00000121236	TRIM6	22
ENSG00000121297	TSHZ3	27
ENSG00000121390	PSPC1	23
ENSG00000121406	ZNF549	22
ENSG00000121413	ZSCAN18	15
ENSG00000121417	ZNF211	7
ENSG00000121454	LHX4	27
ENSG00000121481	RNF2	26
ENSG00000121486	TRMT1L	26
ENSG00000121594	CD80	20
ENSG00000121653	MAPK8IP1	25
ENSG00000121671	CRY2	26
ENSG00000121690	DEPDC7	25
ENSG00000121741	ZMYM2	27
ENSG00000121774	KHDRBS1	27
ENSG00000121864	ZNF639	27
ENSG00000121903	ZSCAN20	13
ENSG00000121905	HPCA	27
ENSG00000122034	GTF3A	26
ENSG00000122145	TBX22	26
ENSG00000122180	MYOG	27
ENSG00000122299	ZC3H7A	26
ENSG00000122386	ZNF205	26
ENSG00000122482	ZNF644	27
ENSG00000122515	ZMIZ2	27
ENSG00000122565	CBX3	25
ENSG00000122592	HOXA7	26
ENSG00000122641	INHBA	27
ENSG00000122691	TWIST1	19
ENSG00000122728	TAF1L	23
ENSG00000122778	KIAA1549	23
ENSG00000122779	TRIM24	27
ENSG00000122859	NEUROG3	26
ENSG00000122877	EGR2	27
ENSG00000122882	ECD	27
ENSG00000123064	DDX54	27
ENSG00000123066	MED13L	27
ENSG00000123095	BHLHE41	15
ENSG00000123124	WWP1	25
ENSG00000123143	PKN1	24
ENSG00000123200	ZC3H13	26
ENSG00000123219	CENPK	25
ENSG00000123240	OPTN	27
ENSG00000123268	ATF1	26
ENSG00000123307	NEUROD4	26
ENSG00000123349	PFDN5	26
ENSG00000123358	NR4A1	27
ENSG00000123364	HOXC13	23
ENSG00000123374	CDK2	27
ENSG00000123388	HOXC11	19
ENSG00000123405	NFE2	27
ENSG00000123407	HOXC12	27
ENSG00000123411	IKZF4	27
ENSG00000123562	MORF4L2	22
ENSG00000123572	NRK	25
ENSG00000123576	ESX1	12
ENSG00000123594	ATXN3L	8
ENSG00000123609	NMI	23
ENSG00000123636	BAZ2B	26
ENSG00000123685	BATF3	20
ENSG00000123933	MXD4	17
ENSG00000124092	CTCFL	21
ENSG00000124126	PREX1	27
ENSG00000124151	NCOA3	27
ENSG00000124160	NCOA5	27
ENSG00000124177	CHD6	25
ENSG00000124191	TOX2	26
ENSG00000124193	SRSF6	26
ENSG00000124201	ZNFX1	26
ENSG00000124203	ZNF831	22
ENSG00000124216	SNAI1	27
ENSG00000124226	RNF114	26
ENSG00000124232	RBPJL	25
ENSG00000124256	ZBP1	15
ENSG00000124440	HIF3A	26
ENSG00000124444	ZNF576	27
ENSG00000124459	ZNF45	26
ENSG00000124496	TRERF1	27
ENSG00000124523	SIRT5	24
ENSG00000124575	H1-3	25
ENSG00000124610	H1-1	21
ENSG00000124613	ZNF391	27
ENSG00000124635	H2BC11	22
ENSG00000124641	MED20	24
ENSG00000124664	SPDEF	26
ENSG00000124762	CDKN1A	26
ENSG00000124766	SOX4	21
ENSG00000124782	RREB1	25
ENSG00000124788	ATXN1	25
ENSG00000124795	DEK	25
ENSG00000124813	RUNX2	19
ENSG00000124827	GCM2	25
ENSG00000124831	LRRFIP1	22
ENSG00000124882	EREG	26
ENSG00000124920	MYRF	24
ENSG00000125084	WNT1	26
ENSG00000125107	CNOT1	27
ENSG00000125285	SOX21	20
ENSG00000125347	IRF1	27
ENSG00000125352	RNF113A	26
ENSG00000125378	BMP4	27
ENSG00000125398	SOX9	23
ENSG00000125462	C1orf61	10
ENSG00000125482	TTF1	17
ENSG00000125484	GTF3C4	27
ENSG00000125492	BARHL1	26
ENSG00000125520	SLC2A4RG	16
ENSG00000125533	BHLHE23	19
ENSG00000125618	PAX8	23
ENSG00000125630	POLR1B	27
ENSG00000125651	GTF2F1	25
ENSG00000125686	MED1	27
ENSG00000125733	TRIP10	22
ENSG00000125740	FOSB	24
ENSG00000125798	FOXA2	24
ENSG00000125812	GZF1	26
ENSG00000125813	PAX1	5
ENSG00000125816	NKX2-4	17
ENSG00000125817	CENPB	23
ENSG00000125820	NKX2-2	26
ENSG00000125826	RBCK1	26
ENSG00000125835	SNRPB	25
ENSG00000125845	BMP2	26
ENSG00000125846	ZNF133	22
ENSG00000125850	OVOL2	21
ENSG00000125870	SNRPB2	27
ENSG00000125878	TCF15	20
ENSG00000125885	MCM8	27
ENSG00000125931	CITED1	27
ENSG00000125944	HNRNPR	24
ENSG00000125945	ZNF436	27
ENSG00000125952	MAX	25
ENSG00000125968	ID1	26
ENSG00000126003	PLAGL2	26
ENSG00000126012	KDM5C	26
ENSG00000126016	AMOT	27
ENSG00000126215	XRCC3	25
ENSG00000126351	THRA	14
ENSG00000126368	NR1D1	27
ENSG00000126456	IRF3	23
ENSG00000126461	SCAF1	20
ENSG00000126464	PRR12	20
ENSG00000126561	STAT5A	22
ENSG00000126603	GLIS2	26
ENSG00000126705	AHDC1	27
ENSG00000126733	DACH2	16
ENSG00000126746	ZNF384	6
ENSG00000126752	SSX1	15
ENSG00000126767	ELK1	27
ENSG00000126778	SIX1	26
ENSG00000126804	ZBTB1	27
ENSG00000126856	PRDM7	10
ENSG00000126870	WDR60	21
ENSG00000126945	HNRNPH2	25
ENSG00000127081	ZNF484	23
ENSG00000127124	HIVEP3	27
ENSG00000127152	BCL11B	23
ENSG00000127337	YEATS4	26
ENSG00000127419	TMEM175	20
ENSG00000127481	UBR4	25
ENSG00000127483	HP1BP3	26
ENSG00000127511	SIN3B	26
ENSG00000127528	KLF2	19
ENSG00000127603	MACF1	13
ENSG00000127616	SMARCA4	26
ENSG00000127663	KDM4B	26
ENSG00000127870	RNF6	27
ENSG00000127903	ZNF835	21
ENSG00000127914	AKAP9	27
ENSG00000127989	MTERF1	27
ENSG00000128000	ZNF780B	23
ENSG00000128016	ZFP36	25
ENSG00000128245	YWHAH	27
ENSG00000128271	ADORA2A	27
ENSG00000128272	ATF4	27
ENSG00000128276	RFPL3	15
ENSG00000128482	RNF112	27
ENSG00000128563	PRKRIP1	26
ENSG00000128573	FOXP2	26
ENSG00000128604	IRF5	27
ENSG00000128610	FEZF1	26
ENSG00000128645	HOXD1	22
ENSG00000128652	HOXD3	26
ENSG00000128709	HOXD9	23
ENSG00000128710	HOXD10	27
ENSG00000128713	HOXD11	17
ENSG00000128714	HOXD13	23
ENSG00000128805	ARHGAP22	25
ENSG00000128886	ELL3	26
ENSG00000129028	THAP10	25
ENSG00000129071	MBD4	23
ENSG00000129152	MYOD1	27
ENSG00000129170	CSRP3	23
ENSG00000129173	E2F8	27
ENSG00000129194	SOX15	27
ENSG00000129245	FXR2	27
ENSG00000129315	CCNT1	27
ENSG00000129351	ILF3	26
ENSG00000129514	FOXA1	25
ENSG00000129515	SNX6	23
ENSG00000129521	EGLN3	26
ENSG00000129534	MIS18BP1	22
ENSG00000129535	NRL	23
ENSG00000129559	NEDD8	26
ENSG00000129654	FOXJ1	26
ENSG00000129691	ASH2L	25
ENSG00000129757	CDKN1C	12
ENSG00000129864	VCY	4
ENSG00000129911	KLF16	11
ENSG00000129993	CBFA2T3	21
ENSG00000130024	PHF10	27
ENSG00000130165	ELOF1	15
ENSG00000130182	ZSCAN10	23
ENSG00000130254	SAFB2	26
ENSG00000130338	TULP4	27
ENSG00000130382	MLLT1	23
ENSG00000130396	AFDN	27
ENSG00000130511	SSBP4	21
ENSG00000130518	IQCN	16
ENSG00000130522	JUND	10
ENSG00000130544	ZNF557	17
ENSG00000130584	ZBTB46	25
ENSG00000130589	HELZ2	20
ENSG00000130675	MNX1	17
ENSG00000130684	ZNF337	16
ENSG00000130699	TAF4	9
ENSG00000130700	GATA5	22
ENSG00000130711	PRDM12	23
ENSG00000130726	TRIM28	25
ENSG00000130749	ZC3H4	27
ENSG00000130751	NPAS1	23
ENSG00000130772	MED18	26
ENSG00000130803	ZNF317	27
ENSG00000130810	PPAN	22
ENSG00000130816	DNMT1	27
ENSG00000130818	ZNF426	24
ENSG00000130827	PLXNA3	26
ENSG00000130844	ZNF331	27
ENSG00000130856	ZNF236	27
ENSG00000130940	CASZ1	26
ENSG00000130956	HABP4	20
ENSG00000131051	RBM39	23
ENSG00000131061	ZNF341	26
ENSG00000131115	ZNF227	27
ENSG00000131116	ZNF428	25
ENSG00000131127	ZNF141	14
ENSG00000131165	CHMP1A	25
ENSG00000131188	PRR7	24
ENSG00000131196	NFATC1	20
ENSG00000131263	RLIM	26
ENSG00000131264	CDX4	24
ENSG00000131381	RBSN	24
ENSG00000131408	NR1H2	27
ENSG00000131435	PDLIM4	26
ENSG00000131475	VPS25	26
ENSG00000131653	TRAF7	27
ENSG00000131668	BARX1	22
ENSG00000131721	RHOXF2	5
ENSG00000131759	RARA	27
ENSG00000131773	KHDRBS3	26
ENSG00000131778	CHD1L	26
ENSG00000131788	PIAS3	26
ENSG00000131845	ZNF304	26
ENSG00000131848	ZSCAN5A	20
ENSG00000131849	ZNF132	21
ENSG00000131910	NR0B2	26
ENSG00000131914	LIN28A	27
ENSG00000131931	THAP1	24
ENSG00000132003	ZSWIM4	21
ENSG00000132005	RFX1	26
ENSG00000132010	ZNF20	21
ENSG00000132024	CC2D1A	24
ENSG00000132109	TRIM21	25
ENSG00000132170	PPARG	26
ENSG00000132256	TRIM5	16
ENSG00000132274	TRIM22	20
ENSG00000132326	PER2	27
ENSG00000132341	RAN	24
ENSG00000132382	MYBBP1A	22
ENSG00000132434	LANCL2	27
ENSG00000132478	UNK	27
ENSG00000132481	TRIM47	24
ENSG00000132485	ZRANB2	27
ENSG00000132522	GPS2	27
ENSG00000132570	PCBD2	27
ENSG00000132600	PRMT7	13
ENSG00000132604	TERF2	25
ENSG00000132640	BTBD3	27
ENSG00000132646	PCNA	27
ENSG00000132664	POLR3F	27
ENSG00000132694	ARHGEF11	26
ENSG00000132740	IGHMBP2	24
ENSG00000132773	TOE1	26
ENSG00000132792	CTNNBL1	26
ENSG00000132846	ZBED3	23
ENSG00000132964	CDK8	26
ENSG00000133030	MPRIP	12
ENSG00000133111	RFXAP	24
ENSG00000133142	TCEAL4	10
ENSG00000133169	BEX1	26
ENSG00000133226	SRRM1	26
ENSG00000133243	BTBD2	22
ENSG00000133247	KMT5C	27
ENSG00000133250	ZNF414	24
ENSG00000133302	SLF1	27
ENSG00000133398	MED10	26
ENSG00000133606	MKRN1	26
ENSG00000133619	KRBA1	22
ENSG00000133639	BTG1	25
ENSG00000133740	E2F5	24
ENSG00000133773	CCDC59	22
ENSG00000133794	ARNTL	27
ENSG00000133884	DPF2	27
ENSG00000133895	MEN1	27
ENSG00000133937	GSC	24
ENSG00000133997	MED6	27
ENSG00000134014	ELP3	27
ENSG00000134046	MBD2	17
ENSG00000134058	CDK7	26
ENSG00000134086	VHL	23
ENSG00000134107	BHLHE40	27
ENSG00000134138	MEIS2	26
ENSG00000134250	NOTCH2	26
ENSG00000134317	GRHL1	26
ENSG00000134323	MYCN	19
ENSG00000134363	FST	27
ENSG00000134398	ERN2	25
ENSG00000134438	RAX	25
ENSG00000134480	CCNH	25
ENSG00000134532	SOX5	24
ENSG00000134551	PRH2	5
ENSG00000134574	DDB2	27
ENSG00000134595	SOX3	21
ENSG00000134668	SPOCD1	20
ENSG00000134744	TUT4	26
ENSG00000134758	RNF138	25
ENSG00000134759	ELP2	27
ENSG00000134815	DHX34	27
ENSG00000134852	CLOCK	26
ENSG00000134874	DZIP1	21
ENSG00000134954	ETS1	26
ENSG00000134982	APC	27
ENSG00000135100	HNF1A	23
ENSG00000135111	TBX3	26
ENSG00000135144	DTX1	24
ENSG00000135148	TRAFD1	27
ENSG00000135164	DMTF1	27
ENSG00000135218	CD36	27
ENSG00000135299	ANKRD6	23
ENSG00000135363	LMO2	22
ENSG00000135365	PHF21A	27
ENSG00000135373	EHF	27
ENSG00000135374	ELF5	25
ENSG00000135441	BLOC1S1	24
ENSG00000135457	TFCP2	26
ENSG00000135476	ESPL1	22
ENSG00000135482	ZC3H10	27
ENSG00000135502	SLC26A10	24
ENSG00000135503	ACVR1B	27
ENSG00000135519	KCNH3	27
ENSG00000135547	HEY2	25
ENSG00000135625	EGR4	27
ENSG00000135638	EMX1	22
ENSG00000135679	MDM2	19
ENSG00000135686	KLHL36	25
ENSG00000135766	EGLN1	17
ENSG00000135801	TAF5L	27
ENSG00000135870	RC3H1	27
ENSG00000135899	SP110	10
ENSG00000135903	PAX3	27
ENSG00000135912	TTLL4	27
ENSG00000135999	EPC2	27
ENSG00000136040	PLXNC1	23
ENSG00000136045	PWP1	25
ENSG00000136100	VPS36	26
ENSG00000136144	RCBTB1	26
ENSG00000136146	MED4	25
ENSG00000136147	PHF11	18
ENSG00000136153	LMO7	26
ENSG00000136169	SETDB2	21
ENSG00000136237	RAPGEF5	25
ENSG00000136243	NUP42	25
ENSG00000136244	IL6	21
ENSG00000136327	NKX2-8	23
ENSG00000136352	NKX2-1	23
ENSG00000136367	ZFHX2	26
ENSG00000136450	SRSF1	25
ENSG00000136451	VEZF1	27
ENSG00000136492	BRIP1	25
ENSG00000136504	KAT7	27
ENSG00000136518	ACTL6A	26
ENSG00000136535	TBR1	23
ENSG00000136574	GATA4	22
ENSG00000136603	SKIL	26
ENSG00000136630	HLX	25
ENSG00000136715	SAP130	26
ENSG00000136717	BIN1	21
ENSG00000136770	DNAJC1	25
ENSG00000136807	CDK9	22
ENSG00000136810	TXN	26
ENSG00000136826	KLF4	25
ENSG00000136866	ZFP37	27
ENSG00000136870	ZNF189	27
ENSG00000136931	NR5A1	27
ENSG00000136936	XPA	26
ENSG00000136944	LMX1B	23
ENSG00000136997	MYC	26
ENSG00000137054	POLR1E	26
ENSG00000137074	APTX	26
ENSG00000137090	DMRT1	25
ENSG00000137161	CNPY3	27
ENSG00000137166	FOXP4	27
ENSG00000137185	ZSCAN9	24
ENSG00000137193	PIM1	15
ENSG00000137203	TFAP2A	25
ENSG00000137265	IRF4	26
ENSG00000137270	GCM1	25
ENSG00000137273	FOXF2	23
ENSG00000137309	HMGA1	21
ENSG00000137310	TCF19	26
ENSG00000137338	PGBD1	27
ENSG00000137413	TAF8	25
ENSG00000137486	ARRB1	27
ENSG00000137492	THAP12	22
ENSG00000137494	ANKRD42	24
ENSG00000137504	CREBZF	15
ENSG00000137574	TGS1	27
ENSG00000137693	YAP1	23
ENSG00000137699	TRIM29	27
ENSG00000137709	POU2F3	27
ENSG00000137776	SLTM	27
ENSG00000137815	RTF1	27
ENSG00000137834	SMAD6	22
ENSG00000137871	ZNF280D	27
ENSG00000137947	GTF2B	26
ENSG00000137948	BRDT	23
ENSG00000138073	PREB	27
ENSG00000138083	SIX3	21
ENSG00000138095	LRPPRC	21
ENSG00000138136	LBX1	26
ENSG00000138303	ASCC1	26
ENSG00000138311	ZNF365	26
ENSG00000138375	SMARCAL1	25
ENSG00000138376	BARD1	25
ENSG00000138378	STAT4	25
ENSG00000138379	MSTN	27
ENSG00000138380	CARF	22
ENSG00000138385	SSB	24
ENSG00000138386	NAB1	27
ENSG00000138433	CIR1	26
ENSG00000138663	COPS4	25
ENSG00000138668	HNRNPD	25
ENSG00000138709	LARP1B	16
ENSG00000138738	PRDM5	27
ENSG00000138767	CNOT6L	27
ENSG00000138785	INTS12	27
ENSG00000138795	LEF1	26
ENSG00000138798	EGF	22
ENSG00000139083	ETV6	27
ENSG00000139154	AEBP2	21
ENSG00000139352	ASCL1	26
ENSG00000139372	TDG	24
ENSG00000139445	FOXN4	26
ENSG00000139515	PDX1	25
ENSG00000139546	TARBP2	27
ENSG00000139567	ACVRL1	27
ENSG00000139613	SMARCC2	27
ENSG00000139618	BRCA2	20
ENSG00000139624	CERS5	15
ENSG00000139651	ZNF740	22
ENSG00000139687	RB1	26
ENSG00000139718	SETD1B	25
ENSG00000139746	RBM26	27
ENSG00000139793	MBNL2	27
ENSG00000139797	RNF113B	22
ENSG00000139800	ZIC5	16
ENSG00000139842	CUL4A	25
ENSG00000139921	TMX1	27
ENSG00000140009	ESR2	26
ENSG00000140015	KCNH5	22
ENSG00000140044	JDP2	27
ENSG00000140262	TCF12	26
ENSG00000140265	ZSCAN29	26
ENSG00000140307	GTF2A2	26
ENSG00000140332	TLE3	27
ENSG00000140350	ANP32A	27
ENSG00000140382	HMG20A	27
ENSG00000140386	SCAPER	22
ENSG00000140396	NCOA2	26
ENSG00000140464	PML	23
ENSG00000140470	ADAMTS17	24
ENSG00000140479	PCSK6	27
ENSG00000140534	TICRR	26
ENSG00000140548	ZNF710	25
ENSG00000140577	CRTC3	25
ENSG00000140632	GLYR1	27
ENSG00000140682	TGFB1I1	27
ENSG00000140694	PARN	21
ENSG00000140743	CDR2	27
ENSG00000140829	DHX38	27
ENSG00000140836	ZFHX3	26
ENSG00000140943	MBTPS1	27
ENSG00000140968	IRF8	26
ENSG00000140987	ZSCAN32	23
ENSG00000140993	TIGD7	27
ENSG00000141002	TCF25	26
ENSG00000141026	MED9	27
ENSG00000141027	NCOR1	26
ENSG00000141030	COPS3	22
ENSG00000141040	ZNF287	26
ENSG00000141052	MYOCD	24
ENSG00000141232	TOB1	27
ENSG00000141298	SSH2	27
ENSG00000141384	TAF4B	26
ENSG00000141448	GATA6	19
ENSG00000141503	MINK1	27
ENSG00000141510	TP53	21
ENSG00000141568	FOXK2	22
ENSG00000141569	TRIM65	21
ENSG00000141570	CBX8	26
ENSG00000141579	ZNF750	21
ENSG00000141580	WDR45B	26
ENSG00000141582	CBX4	25
ENSG00000141644	MBD1	27
ENSG00000141646	SMAD4	27
ENSG00000141736	ERBB2	18
ENSG00000141867	BRD4	26
ENSG00000141905	NFIC	22
ENSG00000141946	ZIM3	20
ENSG00000141956	PRDM15	24
ENSG00000141965	FEM1A	26
ENSG00000141968	VAV1	25
ENSG00000141994	DUS3L	22
ENSG00000142025	DMRTC2	25
ENSG00000142065	ZFP14	25
ENSG00000142082	SIRT3	20
ENSG00000142182	DNMT3L	19
ENSG00000142186	SCYL1	24
ENSG00000142192	APP	27
ENSG00000142396	ERVK3-1	3
ENSG00000142409	ZNF787	20
ENSG00000142453	CARM1	26
ENSG00000142528	ZNF473	22
ENSG00000142556	ZNF614	27
ENSG00000142599	RERE	27
ENSG00000142611	PRDM16	25
ENSG00000142655	PEX14	24
ENSG00000142684	ZNF593	26
ENSG00000142700	DMRTA2	21
ENSG00000142856	ITGB3BP	20
ENSG00000142867	BCL10	20
ENSG00000143006	DMRTB1	19
ENSG00000143013	LMO4	27
ENSG00000143032	BARHL2	27
ENSG00000143033	MTF2	26
ENSG00000143067	ZNF697	24
ENSG00000143157	POGK	27
ENSG00000143162	CREG1	20
ENSG00000143171	RXRG	27
ENSG00000143178	TBX19	26
ENSG00000143190	POU2F1	27
ENSG00000143194	MAEL	27
ENSG00000143257	NR1I3	25
ENSG00000143320	CRABP2	27
ENSG00000143321	HDGF	25
ENSG00000143355	LHX9	26
ENSG00000143365	RORC	26
ENSG00000143373	ZNF687	26
ENSG00000143379	SETDB1	27
ENSG00000143390	RFX5	27
ENSG00000143418	CERS2	27
ENSG00000143437	ARNT	26
ENSG00000143442	POGZ	25
ENSG00000143458	GABPB2	16
ENSG00000143473	KCNH1	25
ENSG00000143498	TAF1A	26
ENSG00000143514	TP53BP2	26
ENSG00000143575	HAX1	27
ENSG00000143578	CREB3L4	21
ENSG00000143614	GATAD2B	25
ENSG00000143621	ILF2	24
ENSG00000143799	PARP1	26
ENSG00000143842	SOX13	27
ENSG00000143867	OSR1	27
ENSG00000143970	ASXL2	27
ENSG00000143995	MEIS1	26
ENSG00000144021	CIAO1	26
ENSG00000144026	ZNF514	25
ENSG00000144031	ANKRD53	21
ENSG00000144161	ZC3H8	11
ENSG00000144218	AFF3	21
ENSG00000144231	POLR2D	26
ENSG00000144290	SLC4A10	25
ENSG00000144331	ZNF385B	26
ENSG00000144354	CDCA7	22
ENSG00000144355	DLX1	27
ENSG00000144369	FAM171B	27
ENSG00000144485	HES6	17
ENSG00000144560	VGLL4	27
ENSG00000144579	CTDSP1	25
ENSG00000144597	EAF1	22
ENSG00000144655	CSRNP1	27
ENSG00000144677	CTDSPL	27
ENSG00000144712	CAND2	26
ENSG00000144747	TMF1	26
ENSG00000144791	LIMD1	26
ENSG00000144792	ZNF660	26
ENSG00000144802	NFKBIZ	27
ENSG00000144852	NR1I2	24
ENSG00000144893	MED12L	26
ENSG00000145088	EAF2	26
ENSG00000145332	KLHL8	27
ENSG00000145386	CCNA2	27
ENSG00000145391	SETD7	27
ENSG00000145506	NKD2	20
ENSG00000145687	SSBP2	26
ENSG00000145734	BDP1	22
ENSG00000145736	GTF2H2	24
ENSG00000145741	BTF3	9
ENSG00000145808	ADAMTS19	27
ENSG00000145908	ZNF300	26
ENSG00000146007	ZMAT2	23
ENSG00000146021	KLHL3	25
ENSG00000146063	TRIM41	23
ENSG00000146109	ABT1	27
ENSG00000146232	NFKBIE	19
ENSG00000146243	IRAK1BP1	24
ENSG00000146278	PNRC1	22
ENSG00000146285	SCML4	25
ENSG00000146414	SHPRH	25
ENSG00000146463	ZMYM4	27
ENSG00000146587	RBAK	26
ENSG00000146592	CREB5	27
ENSG00000146618	FERD3L	27
ENSG00000146676	PURB	23
ENSG00000146755	TRIM50	26
ENSG00000146757	ZNF92	17
ENSG00000146809	ASB15	27
ENSG00000146833	TRIM4	21
ENSG00000146926	ASB10	26
ENSG00000147044	CASK	26
ENSG00000147099	HDAC8	24
ENSG00000147117	ZNF157	25
ENSG00000147118	ZNF182	27
ENSG00000147121	KRBOX4	17
ENSG00000147124	ZNF41	26
ENSG00000147130	ZMYM3	25
ENSG00000147133	TAF1	25
ENSG00000147140	NONO	23
ENSG00000147180	ZNF711	27
ENSG00000147183	CPXCR1	18
ENSG00000147223	RIPPLY1	26
ENSG00000147274	RBMX	22
ENSG00000147394	ZNF185	19
ENSG00000147421	HMBOX1	26
ENSG00000147488	ST18	27
ENSG00000147548	NSD3	26
ENSG00000147596	PRDM14	23
ENSG00000147601	TERF1	26
ENSG00000147604	RPL7	25
ENSG00000147649	MTDH	26
ENSG00000147669	POLR2K	26
ENSG00000147789	ZNF7	26
ENSG00000147854	UHRF2	27
ENSG00000147862	NFIB	23
ENSG00000147889	CDKN2A	22
ENSG00000147896	IFNK	19
ENSG00000148143	ZNF462	27
ENSG00000148187	MRRF	25
ENSG00000148200	NR6A1	25
ENSG00000148229	POLE3	27
ENSG00000148297	MED22	24
ENSG00000148300	REXO4	20
ENSG00000148303	RPL7A	25
ENSG00000148308	GTF3C5	27
ENSG00000148331	ASB6	27
ENSG00000148337	CIZ1	22
ENSG00000148400	NOTCH1	24
ENSG00000148411	NACC2	25
ENSG00000148450	MSRB2	25
ENSG00000148513	ANKRD30A	4
ENSG00000148516	ZEB1	27
ENSG00000148572	NRBF2	25
ENSG00000148606	POLR3A	26
ENSG00000148677	ANKRD1	26
ENSG00000148704	VAX1	20
ENSG00000148737	TCF7L2	17
ENSG00000148826	NKX6-2	20
ENSG00000148835	TAF5	24
ENSG00000148840	PPRC1	24
ENSG00000148843	PDCD11	24
ENSG00000149016	TUT1	27
ENSG00000149050	ZNF214	27
ENSG00000149054	ZNF215	22
ENSG00000149136	SSRP1	27
ENSG00000149182	ARFGAP2	27
ENSG00000149262	INTS4	24
ENSG00000149273	RPS3	21
ENSG00000149308	NPAT	27
ENSG00000149311	ATM	27
ENSG00000149480	MTA2	26
ENSG00000149485	FADS1	27
ENSG00000149600	COMMD7	15
ENSG00000149922	TBX6	25
ENSG00000149948	HMGA2	15
ENSG00000150051	MKX	24
ENSG00000150244	TRIM48	7
ENSG00000150347	ARID5B	26
ENSG00000150361	KLHL1	21
ENSG00000150459	SAP18	25
ENSG00000150593	PDCD4	27
ENSG00000150907	FOXO1	25
ENSG00000151014	NOCT	25
ENSG00000151090	THRB	25
ENSG00000151136	BTBD11	19
ENSG00000151240	DIP2C	27
ENSG00000151322	NPAS3	20
ENSG00000151365	THRSP	27
ENSG00000151379	MSGN1	27
ENSG00000151498	ACAD8	26
ENSG00000151612	ZNF827	25
ENSG00000151615	POU4F2	25
ENSG00000151623	NR3C2	27
ENSG00000151650	VENTX	17
ENSG00000151657	KIN	26
ENSG00000151692	RNF144A	27
ENSG00000151702	FLI1	27
ENSG00000151725	CENPU	18
ENSG00000151789	ZNF385D	25
ENSG00000151923	TIAL1	17
ENSG00000152192	POU4F1	11
ENSG00000152217	SETBP1	26
ENSG00000152266	PTH	27
ENSG00000152284	TCF7L1	22
ENSG00000152409	JMY	26
ENSG00000152433	ZNF547	27
ENSG00000152439	ZNF773	17
ENSG00000152443	ZNF776	21
ENSG00000152454	ZNF256	23
ENSG00000152455	SUV39H2	27
ENSG00000152467	ZSCAN1	22
ENSG00000152475	ZNF837	17
ENSG00000152518	ZFP36L2	20
ENSG00000152601	MBNL1	25
ENSG00000152766	ANKRD22	27
ENSG00000152784	PRDM8	17
ENSG00000152795	HNRNPDL	19
ENSG00000152804	HHEX	24
ENSG00000152944	MED21	27
ENSG00000152977	ZIC1	24
ENSG00000153046	CDYL	27
ENSG00000153048	CARHSP1	25
ENSG00000153071	DAB2	26
ENSG00000153147	SMARCA5	27
ENSG00000153162	BMP6	23
ENSG00000153187	HNRNPU	24
ENSG00000153207	AHCTF1	26
ENSG00000153234	NR4A2	27
ENSG00000153266	FEZF2	25
ENSG00000153487	ING1	26
ENSG00000153560	UBP1	27
ENSG00000153767	GTF2E1	25
ENSG00000153779	TGIF2LX	17
ENSG00000153786	ZDHHC7	25
ENSG00000153814	JAZF1	25
ENSG00000153879	CEBPG	26
ENSG00000153896	ZNF599	25
ENSG00000153922	CHD1	26
ENSG00000153975	ZUP1	27
ENSG00000154222	CC2D1B	27
ENSG00000154227	CERS3	26
ENSG00000154328	NEIL2	22
ENSG00000154556	SORBS2	25
ENSG00000154582	ELOC	26
ENSG00000154655	L3MBTL4	24
ENSG00000154727	GABPA	26
ENSG00000154767	XPC	24
ENSG00000154832	CXXC1	27
ENSG00000154957	ZNF18	27
ENSG00000155090	KLF10	27
ENSG00000155229	MMS19	27
ENSG00000155438	NIFK	21
ENSG00000155506	LARP1	27
ENSG00000155508	CNOT8	27
ENSG00000155545	MIER3	27
ENSG00000155592	ZKSCAN2	27
ENSG00000155792	DEPTOR	25
ENSG00000155827	RNF20	27
ENSG00000155846	PPARGC1B	25
ENSG00000155868	MED7	26
ENSG00000155966	AFF2	24
ENSG00000156030	MIDEAS	26
ENSG00000156127	BATF	26
ENSG00000156150	ALX3	26
ENSG00000156273	BACH1	27
ENSG00000156374	PCGF6	24
ENSG00000156508	EEF1A1	24
ENSG00000156531	PHF6	26
ENSG00000156603	MED19	27
ENSG00000156639	ZFAND3	26
ENSG00000156650	KAT6B	27
ENSG00000156853	ZNF689	27
ENSG00000156925	ZIC3	26
ENSG00000156983	BRPF1	27
ENSG00000157110	RBPMS	22
ENSG00000157119	KLHL40	26
ENSG00000157168	NRG1	24
ENSG00000157212	PAXIP1	26
ENSG00000157216	SSBP3	25
ENSG00000157227	MMP14	27
ENSG00000157240	FZD1	26
ENSG00000157259	GATAD1	23
ENSG00000157429	ZNF19	23
ENSG00000157514	TSC22D3	23
ENSG00000157554	ERG	26
ENSG00000157557	ETS2	27
ENSG00000157613	CREB3L1	27
ENSG00000157657	ZNF618	27
ENSG00000157827	FMNL2	26
ENSG00000157933	SKI	25
ENSG00000158055	GRHL3	27
ENSG00000158161	EYA3	27
ENSG00000158163	DZIP1L	14
ENSG00000158290	CUL4B	25
ENSG00000158373	H2BC5	14
ENSG00000158417	EIF5B	27
ENSG00000158545	ZC3H18	27
ENSG00000158636	EMSY	26
ENSG00000158691	ZSCAN12	18
ENSG00000158711	ELK4	27
ENSG00000158717	RNF166	19
ENSG00000158773	USF1	27
ENSG00000158796	DEDD	25
ENSG00000158805	ZNF276	27
ENSG00000158806	NPM2	22
ENSG00000159086	PAXBP1	25
ENSG00000159176	CSRP1	4
ENSG00000159184	HOXB13	27
ENSG00000159200	RCAN1	20
ENSG00000159210	SNF8	27
ENSG00000159216	RUNX1	25
ENSG00000159259	CHAF1B	24
ENSG00000159263	SIM2	27
ENSG00000159322	ADPGK	19
ENSG00000159339	PADI4	9
ENSG00000159387	IRX6	23
ENSG00000159388	BTG2	26
ENSG00000159409	CELF3	13
ENSG00000159479	MED8	27
ENSG00000159556	ISL2	25
ENSG00000159592	GPBP1L1	26
ENSG00000159692	CTBP1	26
ENSG00000159714	ZDHHC1	10
ENSG00000159840	ZYX	25
ENSG00000159882	ZNF230	16
ENSG00000159885	ZNF222	15
ENSG00000159905	ZNF221	23
ENSG00000159915	ZNF233	16
ENSG00000159917	ZNF235	26
ENSG00000160007	ARHGAP35	27
ENSG00000160062	ZBTB8A	24
ENSG00000160094	ZNF362	27
ENSG00000160113	NR2F6	20
ENSG00000160179	ABCG1	27
ENSG00000160199	PKNOX1	25
ENSG00000160201	U2AF1	19
ENSG00000160207	HSF2BP	27
ENSG00000160224	AIRE	19
ENSG00000160229	ZNF66	6
ENSG00000160321	ZNF208	3
ENSG00000160336	ZNF761	6
ENSG00000160352	ZNF714	5
ENSG00000160563	MED27	25
ENSG00000160570	DEDD2	25
ENSG00000160633	SAFB	22
ENSG00000160678	S100A1	6
ENSG00000160685	ZBTB7B	27
ENSG00000160710	ADAR	18
ENSG00000160767	FAM189B	26
ENSG00000160783	PMF1	19
ENSG00000160877	NACC1	25
ENSG00000160888	IER2	26
ENSG00000160908	ZNF394	20
ENSG00000160917	CPSF4	24
ENSG00000160949	TONSL	26
ENSG00000160959	LRRC14	27
ENSG00000160961	ZNF333	22
ENSG00000160973	FOXH1	27
ENSG00000161011	SQSTM1	25
ENSG00000161021	MAML1	24
ENSG00000161057	PSMC2	27
ENSG00000161091	MFSD12	6
ENSG00000161202	DVL3	27
ENSG00000161265	U2AF1L4	10
ENSG00000161277	THAP8	21
ENSG00000161298	ZNF382	27
ENSG00000161405	IKZF3	26
ENSG00000161526	SAP30BP	27
ENSG00000161547	SRSF2	27
ENSG00000161551	ZNF577	24
ENSG00000161642	ZNF385A	26
ENSG00000161813	LARP4	23
ENSG00000161914	ZNF653	26
ENSG00000161920	MED11	24
ENSG00000161939	RNASEK-C17orf49	24
ENSG00000161940	BCL6B	25
ENSG00000161980	POLR3K	22
ENSG00000162086	ZNF75A	6
ENSG00000162227	TAF6L	25
ENSG00000162300	ZFPL1	26
ENSG00000162302	RPS6KA4	24
ENSG00000162367	TAL1	20
ENSG00000162413	KLHL21	23
ENSG00000162419	GMEB1	25
ENSG00000162521	RBBP4	27
ENSG00000162599	NFIA	24
ENSG00000162601	MYSM1	27
ENSG00000162613	FUBP1	26
ENSG00000162624	LHX8	26
ENSG00000162664	ZNF326	27
ENSG00000162676	GFI1	25
ENSG00000162702	ZNF281	25
ENSG00000162714	ZNF496	23
ENSG00000162722	TRIM58	18
ENSG00000162761	LMX1A	27
ENSG00000162772	ATF3	27
ENSG00000162775	RBM15	27
ENSG00000162813	BPNT1	26
ENSG00000162851	TFB2M	17
ENSG00000162894	FCMR	21
ENSG00000162924	REL	27
ENSG00000162931	TRIM17	20
ENSG00000162992	NEUROD1	26
ENSG00000163013	FBXO41	22
ENSG00000163064	EN1	20
ENSG00000163104	SMARCAD1	26
ENSG00000163110	PDLIM5	17
ENSG00000163132	MSX1	23
ENSG00000163159	VPS72	25
ENSG00000163161	ERCC3	27
ENSG00000163170	BOLA3	25
ENSG00000163214	DHX57	27
ENSG00000163320	CGGBP1	27
ENSG00000163328	GPR155	27
ENSG00000163346	PBXIP1	26
ENSG00000163348	PYGO2	27
ENSG00000163349	HIPK1	25
ENSG00000163435	ELF3	27
ENSG00000163482	STK36	27
ENSG00000163497	FEV	21
ENSG00000163501	IHH	26
ENSG00000163508	EOMES	24
ENSG00000163516	ANKZF1	25
ENSG00000163517	HDAC11	24
ENSG00000163563	MNDA	18
ENSG00000163565	IFI16	18
ENSG00000163602	RYBP	23
ENSG00000163623	NKX6-1	25
ENSG00000163635	ATXN7	25
ENSG00000163659	TIPARP	27
ENSG00000163660	CCNL1	25
ENSG00000163666	HESX1	26
ENSG00000163697	APBB2	25
ENSG00000163792	TCF23	25
ENSG00000163795	ZNF513	26
ENSG00000163848	ZNF148	26
ENSG00000163867	ZMYM6	27
ENSG00000163872	YEATS2	24
ENSG00000163877	SNIP1	26
ENSG00000163882	POLR2H	10
ENSG00000163884	KLF15	24
ENSG00000163909	HEYL	27
ENSG00000163935	SFMBT1	27
ENSG00000163939	PBRM1	27
ENSG00000163958	ZDHHC19	17
ENSG00000164011	ZNF691	26
ENSG00000164048	ZNF589	11
ENSG00000164050	PLXNB1	27
ENSG00000164078	MST1R	27
ENSG00000164093	PITX2	27
ENSG00000164104	HMGB2	26
ENSG00000164105	SAP30	21
ENSG00000164107	HAND2	21
ENSG00000164134	NAA15	27
ENSG00000164185	ZNF474	23
ENSG00000164256	PRDM9	10
ENSG00000164296	TIGD6	23
ENSG00000164299	SPZ1	19
ENSG00000164330	EBF1	25
ENSG00000164331	ANKRA2	27
ENSG00000164334	FAM170A	9
ENSG00000164379	FOXQ1	14
ENSG00000164438	TLX3	23
ENSG00000164442	CITED2	25
ENSG00000164458	TBXT	26
ENSG00000164463	CREBRF	24
ENSG00000164509	IL31RA	21
ENSG00000164532	TBX20	26
ENSG00000164576	SAP30L	22
ENSG00000164587	RPS14	27
ENSG00000164600	NEUROD6	27
ENSG00000164611	PTTG1	26
ENSG00000164620	RELL2	27
ENSG00000164631	ZNF12	25
ENSG00000164649	CDCA7L	27
ENSG00000164651	SP8	21
ENSG00000164683	HEY1	27
ENSG00000164684	ZNF704	22
ENSG00000164690	SHH	20
ENSG00000164736	SOX17	22
ENSG00000164749	HNF4G	27
ENSG00000164754	RAD21	27
ENSG00000164758	MED30	26
ENSG00000164778	EN2	21
ENSG00000164853	UNCX	14
ENSG00000164885	CDK5	27
ENSG00000164900	GBX1	21
ENSG00000164916	FOXK1	25
ENSG00000164920	OSR2	27
ENSG00000164975	SNAPC3	26
ENSG00000164985	PSIP1	27
ENSG00000165030	NFIL3	24
ENSG00000165061	ZMAT4	26
ENSG00000165066	NKX6-3	25
ENSG00000165119	HNRNPK	27
ENSG00000165156	ZHX1	26
ENSG00000165192	ASB11	25
ENSG00000165244	ZNF367	20
ENSG00000165259	HDX	23
ENSG00000165417	GTF2A1	25
ENSG00000165462	PHOX2A	25
ENSG00000165495	PKNOX2	27
ENSG00000165512	ZNF22	27
ENSG00000165556	CDX2	26
ENSG00000165583	SSX5	3
ENSG00000165584	SSX3	7
ENSG00000165588	OTX2	25
ENSG00000165606	DRGX	27
ENSG00000165632	TAF3	23
ENSG00000165643	SOHLH1	20
ENSG00000165655	ZNF503	23
ENSG00000165671	NSD1	26
ENSG00000165684	SNAPC4	22
ENSG00000165702	GFI1B	27
ENSG00000165804	ZNF219	26
[truncated: 1,223 more rows]

## Sheet: Supplementary Table 2
DNA-binding domain family	Gorilla gorilla	Homo sapiens	Nomascus leucogenys	Pan paniscus	Pan troglodytes	Pongo abelii	Cebus capucinus	Cercocebus atys	Chlorocebus sabaeus	Colobus angolensis	Macaca fascicularis	Macaca mullata	Macaca nemestrina	Mandrillus leucophaeus	Papio anubis	Piliocolobus tephro	Rhinopithecus bieti	Rhinopithecus roxellana	Theropithecus gelada	Aotus nancymaae	Callithrix jacchus	Saimiri boliviensis	Microcebus murinus	Propithecus coquereli	Prolemur simus	Otolemur garnettii	Carlito syrichta	Sum
ZF_C2H2	647	676	630	614	702	649	598	628	659	608	649	614	627	612	628	649	616	632	648	625	580	575	533	512	583	600	477	16571
KRAB in ZF_C2H2	274	284	277	264	310	272	239	263	201	247	298	267	265	254	270	245	251	266	273	246	226	233	209	185	227	225	187	6758
Homeobox-like	264	324	249	269	298	265	266	264	281	261	283	193	266	239	270	279	275	267	281	267	284	247	278	247	271	260	203	7151
Glucocorticoid receptor-like	141	135	130	134	150	122	46	136	123	133	136	130	132	132	140	46	45	134	46	139	138	126	123	130	43	120	124	3134
Winged helix DBD	104	98	97	101	114	92	109	100	90	105	98	97	96	93	100	97	101	102	103	109	94	97	102	87	95	96	102	2679
HLH	91	114	88	89	116	93	93	102	104	84	102	97	103	83	101	103	94	99	107	98	106	89	98	93	103	105	74	2629
ZF_CCCH	47	69	43	53	55	46	43	44	41	57	52	39	42	41	42	45	44	45	46	48	51	44	49	40	47	44	39	1256
bZIP	49	52	47	48	53	44	48	48	47	43	46	44	45	40	50	50	41	43	49	45	49	41	53	42	47	47	39	1250
Fork_head	39	50	30	31	50	37	39	41	43	33	43	38	42	27	39	43	38	35	46	42	44	32	37	37	41	38	22	1037
Myb DBD	38	40	36	40	42	37	35	37	37	36	37	33	36	37	37	34	32	37	34	37	37	36	36	35	32	37	33	978
Ets + Winged helix DBD	33	29	29	32	34	28	28	32	28	28	33	26	30	28	31	29	30	30	30	30	29	29	28	30	27	27	26	794
p53	21	19	19	21	22	20	20	20	18	19	20	20	20	20	20	18	20	21	23	23	20	19	19	20	20	20	19	541
T-box + p53	16	17	17	16	16	16	16	16	16	16	16	13	16	17	16	15	16	16	16	16	16	16	15	16	16	16	15	429
TBP associated factor (TAF)	15	16	13	13	13	15	14	14	3	14	16	17	14	17	16	13	10	16	15	15	12	12	12	14	14	14	14	371
SAND	13	12	13	8	14	12	14	15	12	13	12	13	15	15	15	18	16	14	18	14	12	12	12	15	14	16	13	370
E2F_TDP	12	12	10	14	15	12	11	11	12	11	10	12	11	12	11	12	11	10	11	11	11	10	9	9	10	12	13	305
Homeobox+C2H2	10	12	11	11	11	9	12	12	11	10	11	6	10	11	10	11	10	11	11	11	12	10	9	10	8	12	9	281
Homeobox+ Lambda repressor-like	11	11	8	10	11	10	10	12	11	11	9	9	11	12	11	8	9	10	8	10	14	9	10	8	10	11	10	274
Glucocorticoid+Homeodomain	11	13	10	12	12	11	0	11	12	11	12	8	12	12	12	0	0	12	0	13	12	12	12	12	0	12	10	254
IRF	9	11	9	9	10	9	9	10	9	9	9	9	9	9	9	9	9	10	9	8	9	9	9	10	10	10	9	250
Cold-shock DBD	9	6	9	9	12	5	13	7	6	7	6	6	9	7	10	7	8	8	6	13	11	10	12	15	8	20	8	247
ZF_BED	12	10	9	10	12	10	8	5	10	6	8	9	9	7	7	11	9	7	8	7	8	5	6	6	10	10	4	223
RFX_DNA_binding + Winged helix DBD	8	8	8	7	7	9	8	8	8	8	9	9	7	8	8	9	9	8	9	8	8	8	8	8	9	9	8	221
CBFA_NFYB_domain	8	7	6	8	9	7	7	9	7	7	9	8	9	7	8	8	7	8	7	8	12	7	7	8	7	7	8	210
SMAD MH1	7	8	8	7	8	7	8	8	8	7	8	7	8	6	8	8	8	6	8	8	8	8	8	8	8	8	6	205
ZF_MIZ	7	7	6	7	8	7	7	8	6	7	7	7	8	8	7	10	8	8	7	7	7	6	7	6	7	7	8	195
STAT (with p53-like)	7	7	7	7	7	6	7	7	7	7	7	7	7	7	7	6	7	7	5	7	7	7	7	7	6	7	10	187
ZF_C2HC	6	8	6	7	6	5	7	6	6	8	8	7	6	7	7	6	8	7	6	7	7	7	7	6	6	6	8	181
GATA + Glucocorticoid receptor-like (DBD)	8	11	8	8	8	9	0	8	8	8	9	6	8	7	8	0	0	8	0	8	9	8	9	8	0	8	6	178
HSF_DNA-bind + Winged helix DBD	6	11	6	7	5	6	7	6	6	5	8	10	7	6	7	8	6	6	8	7	6	4	5	4	6	4	4	171
Tubby	6	5	6	6	6	5	8	8	6	6	7	5	7	8	7	6	7	6	6	8	5	6	4	6	7	8	5	170
CP2	6	6	6	6	6	7	6	6	6	6	5	6	6	6	6	6	6	6	7	7	6	7	5	6	7	6	8	167
DM domain	7	7	6	3	7	5	7	7	6	6	7	3	7	5	7	7	7	7	7	7	7	4	7	7	6	7	3	166
ZF_GRF	6	8	6	6	6	5	6	5	5	7	6	6	6	6	5	5	5	5	5	6	6	6	7	6	6	6	5	157
TF_AP-2	5	5	5	5	6	5	5	5	5	5	5	5	5	5	5	5	5	5	5	5	5	6	5	5	5	6	5	138
ZF_A20 + Glucocorticoid receptor-like (DBD)	9	6	7	7	9	5	0	6	7	5	6	7	7	5	6	0	0	6	0	6	6	4	7	5	0	5	4	135
SRF-TF + MADS-box superfamily	5	5	4	5	5	5	5	5	5	4	5	5	5	5	5	5	5	5	5	5	5	5	5	5	5	5	4	132
AF-4	4	4	4	4	5	4	4	4	4	4	4	5	4	4	4	4	5	5	4	4	4	4	5	4	4	5	5	115
Myogenic Basic domain + HLH + HLH, helix-loop-helix	4	4	3	4	4	4	4	4	4	4	4	4	4	4	4	4	4	4	4	4	4	4	5	4	4	4	4	108
TEA	4	4	4	4	3	4	3	4	4	4	4	2	4	4	4	3	4	4	4	6	3	4	3	4	4	4	5	104
Myc_N	3	3	3	3	3	3	4	3	4	3	3	2	3	3	3	4	3	3	3	3	3	3	3	3	4	3	3	84
ZF_C5HC2 + PHD homeodomain	2	4	3	3	4	3	4	3	4	3	3	4	3	3	3	4	2	3	3	2	3	3	3	3	3	3	3	84
TATA_TBP	3	3	3	3	3	3	3	3	3	3	3	3	3	3	3	3	3	3	3	3	3	3	3	3	3	3	4	82
GATA + Myb DBD + Homeobox-like	3	3	3	2	4	3	4	3	2	2	3	3	3	1	3	3	4	3	4	3	3	3	3	3	4	3	3	81
Myb DBD + ZF_C2H2_superfamily	3	3	3	3	3	3	3	3	2	3	3	3	3	3	3	3	3	3	3	3	3	3	3	2	3	3	3	79
bZIP_1 + bZIP_2 + ZF_C2H2_superfamily	3	3	1	3	1	2	3	2	3	2	3	3	2	3	3	3	3	3	3	2	3	3	3	3	3	3	3	72
ZF_CCHC + Cold-shock DBD	3	2	4	3	3	2	4	2	2	2	2	2	2	2	3	2	3	2	2	3	4	4	4	4	2	2	2	72
GATA	1	1	1	1	2	1	8	1	2	1	2	1	2	0	1	9	10	1	9	1	1	1	1	1	9	1	1	70
SAND + SAND-like domain superfamily + PHD homeodomain	2	5	3	5	2	4	2	1	2	4	3	1	1	1	1	1	1	1	1	2	3	3	3	1	2	1	1	57
ZF_A20	1	1	1	1	1	2	7	1	1	2	1	1	1	1	1	7	6	1	7	2	1	1	1	1	5	1	1	57
CXC domain	2	2	2	2	2	2	2	2	2	2	2	2	2	2	2	2	2	2	2	2	2	2	3	2	2	2	2	55
GCM + GCM domain	2	2	2	2	2	2	2	2	2	2	2	2	2	2	2	2	2	2	2	2	2	2	2	1	3	2	2	54
ZF_NF-X1	2	1	2	1	3	2	3	2	2	1	1	2	2	2	2	3	2	2	2	3	2	3	1	2	2	2	2	54
ZF_TAZ	2	2	2	2	2	2	2	2	2	2	2	2	2	2	2	2	2	2	2	2	2	2	2	2	2	2	2	54
TATA-binding protein interacting (TIP20)	2	2	2	2	2	2	2	2	2	2	2	2	2	2	2	2	1	2	2	2	2	2	2	2	3	2	1	53
ssDNA-binding transcriptional regulator	2	1	3	2	2	2	4	1	2	2	2	2	1	3	5	1	2	2	3	2	1	1	1	1	0	2	1	51
CG-1	2	2	1	2	2	2	2	2	1	2	2	1	2	2	1	2	0	2	2	2	2	2	2	2	2	2	1	47
CBFB_NFYA	1	1	1	1	1	3	1	1	1	1	1	1	1	1	1	1	1	1	1	1	1	1	1	1	1	1	1	29
SART-1	1	1	1	1	1	1	1	1	1	1	1	1	1	1	1	1	2	1	2	1	1	1	1	1	1	1	1	29
Churchill	1	2	1	1	1	1	1	1	1	1	1	1	1	1	1	1	1	1	1	1	1	1	1	1	1	0	2	28
Not1	1	1	1	1	1	1	1	1	1	1	1	1	1	1	1	2	1	1	1	1	1	1	1	1	1	1	1	28
YL1	1	1	1	1	1	1	1	1	1	1	1	1	1	1	1	1	1	1	1	1	1	2	1	1	1	1	1	28
ZF_C5HC2	1	1	1	0	1	1	1	1	1	1	1	1	1	1	0	1	2	2	1	1	1	1	1	1	2	1	1	28
SGT1	1	1	1	1	1	1	1	1	1	1	1	1	1	1	1	1	1	1	1	1	1	1	1	1	1	1	1	27
T-box + p53 + HLH + HLH, helix-loop-helix	1	1	1	1	1	1	1	1	1	1	1	1	1	1	1	1	1	1	1	1	1	1	1	1	1	1	1	27
GCN5L1	1	2	1	1	1	1	0	1	2	1	1	1	1	1	1	0	0	1	0	0	1	1	1	1	0	1	4	26
GATA + ZF_C2H2_superfamily + Glucocorticoid receptor-like (DBD)	1	1	1	0	1	1	1	1	1	1	1	1	1	1	1	1	1	1	1	1	1	1	1	1	1	1	0	25
Glucocorticoid receptor-like + GATA + Myb DBD + Homeobox-like	1	1	1	1	1	1	0	1	1	1	1	0	1	1	1	0	0	1	0	1	1	1	1	1	0	1	1	21
Trp_repressor	1	0	0	1	1	0	1	1	1	1	1	1	1	1	0	1	1	1	1	0	0	0	0	0	1	0	0	16
Leu_zip_homeo	1	1	1	1	1	0	0	1	0	1	0	0	0	0	0	1	1	1	0	0	0	0	0	0	0	0	0	10
ZF_NF-X1 + PHD homeodomain	0	1	0	1	0	0	0	0	0	1	1	0	0	0	0	0	0	0	0	0	1	0	1	0	0	0	0	6
	2030	2186	1941	1968	2241	1972	1839	1990	1933	1922	2076	1856	1983	1880	2008	1907	1848	1987	1949	1994	1942	1831	1834	1727	1796	1911	1605

## Sheet: Supplementary Table 3
Gene Ensembl ID	Gene name	PSS	Position in protein	Position in GRCh38 genome	paml_codeml/BEB	hyphy_absrel/MEME	Codon change (background > foreground branch)	Corresponding AA change
ENSG00000164256	PRDM9	166	155	5:23521134-23521136	+	+	CCT > TCT	P > S
		189	178	5:23522327-23522329	-	+	GGA > AGA	G > R
		456	445	5:23526421-23526423	-	+	CGC > CAC	R > H
		562	551	5:23526739-23526741	-	+	CC[C|T] > CTC	P > L
		584	573	5:23526805-23526807	+	+	ACA > ATA	T > I
		602	591	5:23526859-23526861	+	+	CGG | CAG | GTT > TGG	R | Q | V > W
		636	625	5:23526961-23526963	-	+	AG[A|T] > ACT	R |S > T
		640	629	5:23526973-23526975	+	+	ACA > AGA	T > R
		668	657	5:23527057-23527059	+	+	ACA > AGA	T > R
		692	681	5:23527129-23527131	+	+	AG[A|T] > ACT	R |S > T
		714	703	5:23527195-23527197	+	-	C[A|G]G | [G|C]AT > TGG	Q | R | D > W
		748	737	5:23527297-23527299	+	+	TGT | ATT > AGA	C | I > R
		776	765	5:23527381-23527383	-	+	TAT | AGT > AGA	Y | S > R
		826	815	5:23527531-23527533	+	-	CA[A|G] > AAT	Q > N
ENSG00000197385	ZNF860	219	219	3:31989734-31989736	+	+	CAA > CTA	Q > L
		348	348	3:31990121-31990123	+	+	GAC > GAA	D > E
		466	464	3:31990469-31990471	+	+	[A|C]GT > CAT	S | R > H
		615	609	3:31990927-31990929	+	-	CT[C|G] > CGC	L > R
ENSG00000013619	MAMLD1	535	480	X:150471086-150471088	+	-	GC[G|A] > CTG	A > V
		540	485	X:150471101-150471103	+	-	ATG > ATA	M > I
		918	726	X:150512252-150512254	+	+	AGT > AGA	S > R
		920	728	X:150512258-150512260	+	+	GGC > GAC	G > D
ENSG00000018607	ZNF806	63	63	2:132312890-132312892	+	-	CAA > CTA	Q > L
		74	74	2:132312923-132312925	+	-	GAC > GAA	D > E
		375	375	2:132320998-132321000	+	-	[A|C]GT > CAT	S | R > H
		561	561	2:132321555-132321557	+	-	CT[C|G] > CGC	L > R
ENSG00000188171	ZNF626	31	31	19:20646317-20646319	+	-	GAT > AAT	D > N
		38	38	19:20646295-20646297	+	-	AGA > AGT	R > S
		41	41	19:20646286-20646288	+	-	ATC > GTC	I > V
		91	91	19:20645400-20645402	+	-	ATA > ATG	I > M
		109	109	19:20625552-20625554	+	-	GGC > GAC	G > D
		158	158	19:20625403-20625405	+	-	TCA > CCA	S > P
		507	500	19:20624377-20624379	+	-	AAG > GAG	K > E
ENSG00000162851	TFB2M	42	42	1:246566015-246566013	-	+	[C|A]GT > TGT	R > C
		88	88	1:246565877-246565875	+	+	GTA > TAT	V > Y
		89	89	1:246565873-246565871	-	+	TG[G|C] > TTG	C | W > L
		279	279	1:246548568-246548566	-	+	CGG > C[T|C]G	R > P | L
		309	309	1:246544615-246544613	+	+	GCC > ACC	A > T
		311	311	1:246544609-246544607	+	+	AGC > AAC	S > N
		357	357	1:246541152-246541150	-	+	[G|A]AG > CAG	K | E > Q

## Sheet: Supplementary Table 4
Species	Sample Alias	NCBI Biosample ID	NCBI SRA Experiments IDs that were analyzed	MAMLD1 - 726	MAMLD1 - 728	ZNF860 - 219	TFB2M - 88	TFB2M - 309	TFB2M - 311		n/a - codon not covered in sequencing
Bonobo	Ulindi	SAMEA1029457	ERX012385, ERX012384, ERX012383, ERX012381, ERX012380	identical	identical	identical	identical	identical	identical		/ - missing in reference
Bonobo	Lodja	SAMEA1029469	ERX012399	identical	identical	identical	identical	identical	identical		identical - monomorphic codon, its sequence is identical to the species reference
Bonobo	MalouL	SAMEA1029463	ERX012387, ERR753087	identical	identical	identical	identical	identical	identical
Bonobo	Likase	SAMEA1029465	ERX012386, SRX243436, SRX242684	identical	identical	identical	identical	identical	identical
Bonobo	Kumbuka	SAMN01920516	SRX242681, SRX242682, SRX242683, SRX242684	identical	identical	identical	identical	identical	identical
Bonobo	Salonga	SAMN01920515	SRX241544, SRX241545	identical	identical	identical	identical	identical	identical
Bonobo	Natalie	SAMN01920514	SRX241441, SRX241461, SRX241477, SRX241481, SRX241528, SRX241541	identical	identical	identical	identical	identical	identical
Bonobo	Bono	SAMN01920513	SRX241352, SRX241358, SRX241367, SRX241378, SRX241399, SRX241416	identical	identical	identical	identical	identical	identical
Bonobo	Chipita	SAMN01920512	SRX241311, SRX241312	identical	identical	identical	identical	identical	identical
Bonobo	Kombote	SAMN01920511	SRX241304, SRX241305, SRX241307, SRX241308, SRX241309, SRX241310	identical	identical	identical	identical	identical	identical
Bonobo	Catherine	SAMN01920510	SRX241302, SRX241303	identical	identical	identical	identical	identical	identical
Bonobo	Desmond	SAMN01920509	SRX241294, SRX241295	identical	identical	identical	identical	identical	identical
Bonobo	Hermien	SAMN01920508	SRX241292, SRX241293	identical	identical	identical	identical	identical	identical
Bonobo	Dzeeta	SAMN01920507	SRX241290, SRX241291	identical	identical	identical	identical	identical	identical
Bonobo	Kosana	SAMN01920506	SRX241288, SRX241289	identical	identical	identical	identical	identical	identical
Bonobo	Hortense	SAMN01920505	SRX237602, SRX237623	identical	identical	identical	identical	identical	identical
Bonobo	LB502	SAMN01920504	SRX243436, SRX243437	identical	identical	identical	identical	identical	identical
Chimpanzee	Uga2-74	SAMEA6617036	ERX3985585, ERX3985584, ERX3985583, ERX3985582	identical	identical	identical	identical	identical	identical
Chimpanzee	Uga2-44	SAMEA6617037	ERX3985581, ERX3985580, ERX3985579, ERX3985578, ERX3985577, ERX3985576, ERX3985575, ERX3985574	identical	identical	identical	identical	identical	identical
Chimpanzee	Uga2-41	SAMEA6617040	ERX3985573, ERX3985572, ERX3985571, ERX3985570, ERX3985569, ERX3985568, ERX3985567, ERX3985566	identical	identical	identical	identical	identical	identical
Chimpanzee	Uga1-9	SAMEA6617038	ERX3985565, ERX3985564, ERX3985563, ERX3985562, ERX3985561, ERX3985560,ERX3985559, ERX3985558	identical	identical	identical	identical	identical	identical
Chimpanzee	Uga1-22	SAMEA6617039	ERX3985557, ERX3985556, ERX3985555, ERX3985554, ERX3985553, ERX3985552, ERX3985551, ERX3985550	identical	identical	identical	identical	identical	identical
Chimpanzee	Tai-E2-48	SAMEA6617014	ERX3985549, ERX3985548, ERX3985547, ERX3985546, ERX3985545, ERX3985544	identical	identical	n/a	n/a	n/a	n/a
Chimpanzee	Tai-E1-42	SAMEA6617005	ERX3985537, ERX3985536, ERX3985535, ERX3985534, ERX3985533, ERX3985532	identical	identical	n/a	n/a	n/a	n/a
Chimpanzee	N259-5	SAMEA6616957	ERX3985531, ERX3985530, ERX3985529, ERX3985528, ERX3985527, ERX3985526, ERX3985525, ERX3985524	identical	identical	identical	identical	identical	identical
Chimpanzee	N183-5	SAMEA6616956	ERX3985523, ERX3985522, ERX3985521, ERX3985520, ERX3985519, ERX3985518	identical	identical	identical	identical	identical	identical
Chimpanzee	Lib3-34	SAMEA6616969	ERX3985517, ERX3985516, ERX3985515, ERX3985514, ERX3985513, ERX3985512	identical	identical	identical	identical	identical	identical
Chimpanzee	LCA-3-10	SAMEA6616932	ERX3985499, ERX3985498, ERX3985497, ERX3985496, ERX3985495, ERX3985494, ERX3985493, ERX3985492	identical	identical	n/a	identical	n/a	n/a
Chimpanzee	Kay2-4	SAMEA6616890	ERX3985487, ERX3985486, ERX3985485, ERX3985484	identical	identical	identical	identical	identical	identical
Chimpanzee	Kay2-49	SAMEA6616893	ERX3985483, ERX3985482, ERX3985481, ERX3985480, ERX3985479, ERX3985478, ERX3985477, ERX3985476	identical	identical	identical	identical	identical	identical
Chimpanzee	Kay1-15	SAMEA6616892	ERX3985467, ERX3985466, ERX3985465, ERX3985464, ERX3985463, ERX3985462, ERX3985461, ERX3985460	identical	identical	identical	identical	identical	identical
Chimpanzee	Kay1-12	SAMEA6616891	ERX3985459, ERX3985458	identical	identical	n/a	n/a	n/a	n/a
Chimpanzee	Gep2-48	SAMEA6616813	ERX3985457, ERX3985456, ERX3985455, ERX3985454, ERX3985453, ERX3985452, ERX3985451, ERX3985450	identical	identical	identical	identical	identical	identical
Chimpanzee	Gep2-10	SAMEA6616811	ERX3985449, ERX3985448, ERX3985447, ERX3985446, ERX3985445, ERX3985444	identical	identical	identical	identical	identical	identical
Chimpanzee	Gep1-25	SAMEA6616812	ERX3985443, ERX3985442, ERX3985441, ERX3985440, ERX3985439, ERX3985438, ERX3985437, ERX3985436	identical	identical	identical	identical	identical	identical
Chimpanzee	Gbo3-17	SAMEA6616878	ERX3985435, ERX3985434, ERX3985433, ERX3985432, ERX3985431, ERX3985429, ERX3985428	identical	identical	identical	identical	identical	identical
Chimpanzee	Gbo2-66	SAMEA6616873	ERX3985427, ERX3985426, ERX3985425, ERX3985424, ERX3985423, ERX3985422	identical	identical	identical	identical	identical	identical
Chimpanzee	Gbo2-59	SAMEA6616875	ERX3985421, ERX3985420, ERX3985419, ERX3985418, ERX3985417, ERX3985416, ERX3985415, ERX3985414	identical	identical	identical	identical	n/a	n/a
Chimpanzee	Gbo2-57	SAMEA6616872	ERX3985413, ERX3985412, ERX3985411, ERX3985410	identical	identical	identical	identical	identical	identical
Chimpanzee	Gbo2-2	SAMEA6616877	ERX3985409, ERX3985408, ERX3985407, ERX3985406, ERX3985405, ERX3985404, ERX3985403, ERX3985402	identical	identical	identical	identical	identical	identical
Chimpanzee	Gbo2-25	SAMEA6616876	ERX3985401, ERX3985400, ERX3985399, ERX39854398, ERX3985497, ERX3985496, ERX3985495, ERX3985494	identical	identical	identical	identical	n/a	n/a
Chimpanzee	Gbo1-53	SAMEA6616874	ERX3985393, ERX3985392, ERX3985391, ERX3985390, ERX3985389, ERX3985388	identical	identical	n/a	n/a	n/a	n/a
Chimpanzee	Gbo1-41	SAMEA6616871	ERX3985387, ERX3985386, ERX3985385, ERX3985384	identical	identical	identical	identical	identical	identical
Chimpanzee	GB-34-22	SAMEA6616931	ERX3985383, ERX3985382, ERX3985381, ERX3985380	identical	identical	identical	identical	identical	identical
Chimpanzee	Gas2-40	SAMEA6616854	ERX3985369, ERX3985368, ERX3985367, ERX3985366, ERX3985365, ERX3985364	identical	identical	identical	identical	identical	identical
Chimpanzee	Gas2-28	SAMEA6616856	ERX3985363, ERX3985362, ERX3985361, ERX3985360, ERX3985359, ERX3985358, ERX3985357, ERX3985356	identical	identical	identical	identical	identical	identical
Chimpanzee	Fouta3-87	SAMEA6616751	ERX3985355, ERX3985354, ERX3985353, ERX3985352, ERX3985351, ERX3985350	identical	identical	n/a	identical	n/a	n/a
Chimpanzee	Fouta3-51	SAMEA6616754	ERX3985349, ERX3985348, ERX3985347, ERX3985346, ERX3985345, ERX3985344	identical	identical	n/a	n/a	n/a	n/a
Chimpanzee	Fouta3-40	SAMEA6616750	ERX3985343, ERX3985342, ERX3985341, ERX3985340, ERX3985339	identical	identical	identical	identical	identical	identical
Chimpanzee	Fouta3-37	SAMEA6616749	ERX3985337, ERX3985336, ERX3985335, ERX3985335, ERX3985334	identical	identical	identical	identical	identical	identical
Chimpanzee	Fouta3-29	SAMEA6616752	ERX3985333, ERX3985332, ERX3985331, ERX3985330, ERX3985329	identical	identical	identical	identical	identical	identical
Chimpanzee	Fouta3-15	SAMEA6616753	ERX3985327, ERX3985326, ERX3985325, ERX3985324, ERX3985323, ERX3985322, ERX3985321, ERX3985320	identical	identical	identical	identical	n/a	n/a
Chimpanzee	Fouta1-17	SAMEA6616755	ERX3985319, ERX3985318, ERX3985317, ERX3985316, ERX3985315, ERX3985314, ERX3985313, ERX3985312	identical	identical	identical	n/a	n/a	n/a
Chimpanzee	Fjn3-84	SAMEA6616989	ERX3985311, ERX3985310, ERX3985309, ERX3985308, ERX3985307, ERX3985306	identical	identical	identical	identical	identical	identical
Chimpanzee	Fjn3-54	SAMEA6616987	ERX3985305, ERX3985304, ERX3985303, ERX3985302, ERX3985301, ERX3985300	identical	identical	identical	identical	identical	identical
Chimpanzee	Fjn2-13	SAMEA6616988	ERX3985299, ERX3985298, ERX3985297, ERX3985296, ERX3985295, ERX3985294	identical	identical	identical	identical	identical	identical
Chimpanzee	Fjn1-20	SAMEA6616990	ERX3985293, ERX3985292, ERX3985291, ERX3985290, ERX3985289, ERX3985288, ERX3985287, ERX3985286	identical	identical	identical	n/a	identical	identical
Chimpanzee	Con2-49	SAMEA6616829	ERX3985285, ERX3985284, ERX3985283, ERX3985282, ERX3985281, ERX3985280	identical	identical	identical	identical	identical	identical
Chimpanzee	Con2-48	SAMEA6616828	ERX3985279, ERX3985278, ERX3985277, ERX3985276, ERX3985275, ERX3985274	identical	identical	identical	identical	identical	identical
Chimpanzee	Con2-25	SAMEA6616831	ERX3985265, ERX3985264, ERX3985263, ERX3985262, ERX3985261, ERX3985260	identical	identical	identical	identical	identical	identical
Chimpanzee	Boe2-22	SAMEA6616775	ERX3985259, ERX3985258, ERX3985257, ERX3985256, ERX3985255, ERX3985254, ERX3985253, ERX3985252	identical	identical	identical	identical	identical	identical
Chimpanzee	Boe2-18	SAMEA6616772	ERX3985251, ERX3985250, ERX3985249, ERX3985248	identical	identical	identical	identical	identical	identical
Chimpanzee	Boe2-10	SAMEA6616771	ERX3985247, ERX3985246, ERX3985245, ERX3985246, ERX3985245, ERX3985244, ERX3985243, ERX3985242	identical	identical	identical	identical	identical	identical
Chimpanzee	Boe1-77	SAMEA6616778	ERX3985240, ERX3985239, ERX3985238, ERX3985237, ERX3985236, ERX3985235, ERX3985234	identical	identical	identical	identical	n/a	n/a
Chimpanzee	Boe1-75	SAMEA6616776	ERX3985233, ERX3985232, ERX3985231, ERX3985230, ERX3985229, ERX3985228, ERX3985227, ERX3985226	identical	identical	identical	n/a	n/a	n/a
Chimpanzee	Boe1-71	SAMEA6616777	ERX3985225, ERX3985224, ERX3985223, ERX3985222, ERX3985221, ERX3985220, ERX3985219, ERX3985218	identical	identical	identical	identical	identical	identical
Chimpanzee	Boe1-44	SAMEA6616770	ERX3985217, ERX3985216, ERX3985215, ERX3985214	identical	identical	identical	identical	identical	identical
Chimpanzee	Boe1-43	SAMEA6616773	ERX3985212, ERX3985211, ERX3985210, ERX3985209, ERX3985208, ERX3985207, ERX3985206	identical	identical	identical	identical	identical	identical
Chimpanzee	Boe1-36	SAMEA6616774	ERX3985205, ERX3985204, ERX3985203, ERX3985202, ERX3985201, ERX3985200, ERX3985199, ERX3985198	identical	identical	n/a	identical	n/a	n/a
Chimpanzee	Ikuru	SAMEA4374789	ERX1780386, ERX1780385, ERX1780384, ERX1780383	identical	identical	identical	identical	identical	identical
Chimpanzee	Lara	SAMEA4374779	ERX1780380, ERX1780379, ERX1780378, ERX1780377, ERX1780376, ERX17803, ERX1780375, ERX1780374, ERX1780373, ERX1780372, ERX1780371, ERX1780370, ERX1780369, ERX1780368, ERX1780367, ERX1780366, ERX1780365, ERX1780364, ERX1780363, ERX1780362, ERX1780361, ERX1780360, ERX1780359	identical	identical	identical	identical	identical	identical
Chimpanzee	Cindy_verus	SAMEA4374768	ERX1780357, ERX1780356, ERX1780355	identical	identical	identical	identical	identical	identical
Chimpanzee	Trixie	SAMEA4374793	ERX1780353, ERX1780352, ERX1780351	identical	identical	identical	identical	identical	identical
Chimpanzee	Washu	SAMEA4374798	ERX1780350, ERX1780349, ERX1780348, ERX1780347	identical	identical	identical	identical	identical	identical
Chimpanzee	Maya	SAMEA4374795	ERX1780346, ERX1780345, ERX1780344, ERX1780343	identical	identical	identical	identical	identical	identical
Chimpanzee	Coco	SAMEA4374796	ERX1780342, ERX1780341	identical	identical	identical	identical	identical	identical
Chimpanzee	Frederike	SAMEA4374794	ERX1780340, ERX1780339	identical	identical	identical	identical	identical	identical
Chimpanzee	Yogui	SAMEA4374774	ERX1780338, ERX1780337	identical	identical	identical	identical	identical	identical
Chimpanzee	Bihati	SAMEA4374792	ERX1780336, ERX1780335, ERX1780334, ERX1780333	identical	identical	identical	identical	identical	identical
Chimpanzee	Tongo	SAMEA4374790	ERX1780332, ERX1780331, ERX1780330, ERX1780329	identical	identical	identical	identical	identical	identical
Chimpanzee	Negrita	SAMEA4374771	ERX1780328, ERX1780327	identical	identical	identical	identical	identical	identical
Chimpanzee	Annie	SAMEA4374764	ERX1780326, ERX1780325, ERX1780324, ERX1780323	identical	identical	identical	identical	identical	identical
Chimpanzee	Cindy_schwein	SAMEA4374788	ERX1780322, ERX1780321, ERX1780320, ERX1780319	identical	identical	identical	identical	identical	identical
Chimpanzee	Alfred	SAMEA4374785	ERX1780318, ERX1780317, ERX1780316, ERX1780315, ERX1780314, ERX1780313, ERX1780312, ERX1780311, ERX1780310, ERX1780309, ERX1780308, ERX1780307, ERX1780306, ERX1780305, ERX1780304, ERX1780303, ERX1780302, ERX1780301, ERX1780300, ERX1780299, ERX1780298, ERX1780297, ERX1780297, ERX1780296, ERX1780295	identical	identical	identical	identical	identical	identical
Chimpanzee	Cindy_troglodytes	SAMEA4374776	ERX1780294, ERX1780293, ERX1780292, ERX1780291, ERX1780290, ERX1780289, ERX1780288, ERX1780287, ERX1780286, ERX1780285, ERX1780284, ERX1780283, ERX1780282, ERX1780281, ERX1780280, ERX1780279, ERX1780278, ERX1780277, ERX1780276, ERX1780275, ERX1780274, ERX1780273, ERX1780272	identical	identical	identical	identical	identical	identical
Chimpanzee	Alice	SAMEA4374769	ERX1780271, ERX1780270, ERX1780269, ERX1780268	identical	identical	identical	identical	identical	identical
Chimpanzee	Mike	SAMEA4374765	ERX1780267, ERX1780266, ERX1780265, ERX1780264	identical	identical	identical	identical	identical	identical
Chimpanzee	Cleo	SAMEA4374791	ERX1780263, ERX1780262, ERX1780261, ERX1780260, ERX1780259, ERX1780258	identical	identical	identical	identical	identical	identical
Chimpanzee	Linda	SAMEA4374767	ERX1780257, ERX1780256, ERX1780255, ERX1780254	identical	identical	identical	identical	identical	identical
Chimpanzee	Marlin	SAMEA4374770	ERX1780253, ERX1780252	identical	identical	identical	identical	identical	identical
Chimpanzee	Mirinda	SAMEA4374777	ERX1780251, ERX1780250, ERX1780249, ERX1780248, ERX1780247, ERX1780246, ERX1780245, ERX1780244, ERX1780243, ERX1780242, ERX1780241, ERX1780240, ERX1780239, ERX1780238, ERX1780237, ERX1780236, ERX1780235, ERX1780234, ERX1780233, ERX1780232, ERX1780231, ERX1780230, ERX1780229, ERX1780228	identical	identical	identical	identical	identical	identical
Chimpanzee	Padda	SAMEA4374787	ERX1780227, ERX1780226, ERX1780225, ERX1780224	identical	identical	identical	identical	identical	identical
Chimpanzee	Gamin	SAMEA4374781	ERX1780223, ERX1780222, ERX1780221, ERX1780220, ERX1780219, ERX1780218, ERX1780217, ERX1780216, ERX1780215, ERX1780214, ERX1780213, ERX1780212, ERX1780211, ERX1780210, ERX1780209, ERX1780208, ERX1780207, ERX1780206, ERX1780205, ERX1780204, ERX1780203, ERX1780202, ERX1780201, ERX1780200	identical	identical	identical	identical	identical	identical
Chimpanzee	Berta	SAMEA4374763	ERX1780199, ERX1780198, ERX1780197, ERX1780196	identical	identical	identical	identical	identical	identical
Chimpanzee	Blanquita	SAMEA4374772	ERX1780195, ERX1780194	identical	identical	identical	identical	identical	identical
Chimpanzee	Brigitta	SAMEA4374782	ERX1780193, ERX1780192, ERX1780191, ERX1780190, ERX1780189, ERX1780188, ERX1780187, ERX1780186, ERX1780185, ERX1780184, ERX1780183, ERX1780182, ERX1780181, ERX1780180, ERX1780179, ERX1780178, ERX1780177, ERX1780176, ERX1780175, ERX1780174, ERX1780173, ERX1780172, ERX1780171, ERX1780170	identical	identical	identical	identical	identical	identical
Chimpanzee	Luky	SAMEA4374780	ERX1780169, ERX1780168, ERX1780167, ERX1780166, ERX1780165, ERX1780164, ERX1780163, ERX1780162, ERX1780161, ERX1780161, ERX1780160, ERX1780159, ERX1780158, ERX1780157, ERX1780156, ERX1780155, ERX1780154, ERX1780153, ERX1780152, ERX1780151, ERX1780150, ERX1780149, ERX1780148, ERX1780147, ERX1780146, ERX1780145	identical	identical	identical	identical	identical	identical
Chimpanzee	Noemie	SAMEA4374775	ERX1780144, ERX1780143	identical	identical	identical	identical	identical	identical
Chimpanzee	Ula	SAMEA4374778	ERX1780142, ERX1780141, ERX1780140, ERX1780139, ERX1780138, ERX1780137, ERX1780136, ERX1780135, ERX1780134, ERX1780133, ERX1780132, ERX1780131, ERX1780130, ERX1780129, ERX1780128, ERX1780127, ERX1780126, ERX1780125, ERX1780124, ERX1780123, ERX1780122, ERX1780121, ERX1780120, ERX1780119	identical	identical	identical	identical	identical	identical
Chimpanzee	Athanga	SAMEA4374797	ERX1780118, ERX1780117	identical	identical	identical	identical	identical	identical
Chimpanzee	SeppToni	SAMEA4374766	ERX1780116, ERX1780115, ERX1780114, ERX1780113,	identical	identical	identical	identical	identical	identical
Chimpanzee	SAMEA4374799	SAMEA4374799	ERX1780112, ERX1780111, ERX1780110, ERX1780109, ERX1780108, ERX1780107	identical	identical	identical	identical	identical	identical
Chimpanzee	Tibe	SAMEA4374773	ERX1780106, ERX1780105	identical	identical	identical	identical	identical	identical
Chimpanzee	Donald	SAMN01920541	SRX243446, SRX243447	identical	identical	identical	identical	identical	identical
Chimpanzee	Bosco	SAMN01920537	SRX243448, SRX243449	identical	identical	identical	identical	identical	identical
Chimpanzee	Harriet	SAMN01920529	SRX243450, SRX243451	identical	identical	identical	identical	identical	identical
Chimpanzee	Jimmie	SAMN01920538	SRX243487, SRX243488	identical	identical	identical	identical	identical	identical
Chimpanzee	Vaillant	SAMN01920533	SRX243489, SRX243489	identical	identical	identical	identical	identical	identical
Chimpanzee	Doris	SAMN01920534	SRX243491, SRX243492	identical	identical	identical	identical	identical	identical
Chimpanzee	Julie_A959	SAMN01920535	SRX243493, SRX243494	identical	identical	identical	identical	identical	identical
Chimpanzee	Clara	SAMN01920536	SRX243495, SRX243496	identical	identical	identical	identical	identical	identical
Chimpanzee	Koby	SAMN01920539	SRX243499	identical	identical	identical	identical	identical	identical
Chimpanzee	Akwaya-Jean	SAMN01920517	SRX360475, SRX243510	identical	identical	identical	identical	identical	identical
Chimpanzee	Banyo	SAMN01920518	SRX243511	identical	identical	identical	identical	identical	identical
Chimpanzee	Basho	SAMN01920519	SRX243512	identical	identical	identical	identical	identical	identical
Chimpanzee	Damian	SAMN01920520	SRX360476, SRX243513	identical	identical	identical	identical	identical	identical
Chimpanzee	Julie_LWC21	SAMN01920521	SRX360477, SRX243514	identical	identical	identical	identical	identical	identical
Chimpanzee	Kopongo	SAMN01920522	SRX243515	identical	identical	identical	identical	identical	identical
Chimpanzee	Koto	SAMN01920523	SRX360478, SRX243516	identical	identical	identical	identical	identical	identical
Chimpanzee	Paquita	SAMN01920524	SRX243517	identical	identical	identical	identical	identical	identical
Chimpanzee	Taweh	SAMN01920525	SRX360479, SRX243518	identical	identical	identical	identical	identical	identical
Chimpanzee	Tobi	SAMN01920526	SRX243519	identical	identical	identical	identical	identical	identical
Chimpanzee	Clint	SAMN01920540	SRX243527	identical	identical	identical	identical	identical	identical
Chimpanzee	Vincent	SAMN01920527	SRX237455	identical	identical	identical	identical	identical	identical
Chimpanzee	Andromeda	SAMN01920528	SRX237492	identical	identical	identical	identical	identical	identical
Chimpanzee	Bwambale	SAMN01920530	SRX237524, SRX237526	identical	identical	identical	identical	identical	identical
Chimpanzee	Kidongo	SAMN01920531	SRX237527, SRX237539	identical	identical	identical	identical	identical	identical
Chimpanzee	Nakuu	SAMN01920532	SRX237541, SRX237583	identical	identical	identical	identical	identical	identical
Gorilla	Murphy	SAMEA1031545	ERX040873	identical	identical	identical	identical	n/a	n/a
Gorilla	Fubu	SAMEA1031542	ERX040874	identical	identical	identical	identical	n/a	n/a
Gorilla	Guy	SAMEA1031543	ERX040875	identical	identical	identical	identical	identical	identical
Gorilla	Ruby	SAMEA1031539	ERX040876	identical	identical	identical	identical	n/a	n/a
Gorilla	Effie	SAMEA1031546	ERX040877	identical	identical	identical	identical	identical	identical
Gorilla	Matadi	SAMEA1031538	ERX040878	identical	identical	identical	identical	identical	identical
Gorilla	Kesho	SAMEA1031548	ERX040879	identical	identical	identical	identical	n/a	n/a
Gorilla	BiKira	SAMEA1031549	ERX043065	identical	identical	n/a	identical	identical	identical
Gorilla	Kaja	SAMEA1031541	ERX043814	n/a	n/a	identical	identical	identical	identical
Gorilla	Katie_KB4986	SAMN01920503	SRX243526	identical	identical	identical	identical	identical	identical
Gorilla	Dolly	SAMN01920502	SRX243525	identical	identical	identical	identical	identical	identical
Gorilla	Oko	SAMN01920501	SRX243524	identical	identical	identical	identical	identical	identical
Gorilla	Helen	SAMN01920500	SRX243523	identical	identical	identical	identical	identical	identical
Gorilla	Vila	SAMN01920499	SRX243522	identical	identical	identical	identical	identical	identical
Gorilla	Porta	SAMN01920498	SRX243521	identical	identical	identical	identical	identical	identical
Gorilla	Carolyn	SAMN01920497	SRX243520	identical	identical	identical	identical	identical	identical
Gorilla	Katie_B650	SAMN01920496	SRX243509	identical	identical	identical	identical	identical	identical
Gorilla	Anthal	SAMN01920495	SRX243508	identical	identical	identical	identical	identical	identical
Gorilla	Paki	SAMN01920494	SRX243506	identical	identical	identical	identical	identical	identical
Gorilla	Choomba	SAMN01920493	SRX243505	identical	identical	identical	identical	identical	identical
Gorilla	Akiba Beri	SAMN01920492	SRX243504	identical	identical	identical	identical	identical	identical
Gorilla	Tzambo	SAMN01920491	SRX243503	identical	identical	identical	identical	identical	identical
Gorilla	Abe	SAMN01920490	SRX243502	identical	identical	identical	identical	identical	identical
Gorilla	Kokomo	SAMN01920481	SRX243500, SRX243501	identical	identical	identical	identical	identical	identical
Gorilla	Amani	SAMN01920489	SRX243497, SRX243498	identical	identical	identical	identical	identical	identical
Gorilla	Kolo	SAMN01920488	SRX243465, SRX243466	identical	identical	identical	identical	identical	identical
Gorilla	Coco	SAMN01920487	SRX243463, SRX243464	identical	identical	identical	identical	identical	identical
Gorilla	Delphi	SAMN01920485	SRX243461, SRX243462	identical	identical	identical	identical	identical	identical
Gorilla	Dian	SAMN01920484	SRX243537, SRX243538, SRX243459, SRX243460	identical	identical	identical	identical	identical	identical
Gorilla	Mimi	SAMN01920483	SRX243535, SRX243536, SRX243457, SRX243458	identical	identical	identical	identical	identical	identical
Gorilla	Banjo	SAMN01920482	SRX243455, SRX243456	identical	identical	identical	identical	identical	identical
Gorilla	Suzie	SAMN01920480	SRX243444, SRX243445	identical	identical	identical	identical	identical	identical
Gorilla	Azizi	SAMN01920479	SRX243442, SRX243443	identical	identical	identical	identical	identical	identical
Gorilla	Bulera	SAMN01920478	SRX243440, SRX243441	identical	identical	identical	identical	identical	identical
Gorilla	Kowali	SAMN01920477	SRX243438, SRX243439	identical	identical	identical	identical	identical	identical
Gorilla	Sandra	SAMN01920486	SRX242689, SRX243454	identical	identical	identical	identical	identical	identical
Gorilla	Nyango (G. g. diehli)	SAMN01920476	SRX243507	identical	identical	identical	identical	identical	identical
Gorilla	Victoria (G. beringei)	SAMEA1031540	ERX040872	identical	identical	identical	identical	n/a	n/a
Gorilla	Mukisi (G. beringei)	SAMEA1031547	ERX043815	n/a	n/a	identical	identical	identical	identical
Gorilla	Victoria (G. beringei)	SAMN01920475	SRX243528, SRX243529, SRX243530, SRX243531, SRX243532, SRX243533	identical	identical	identical	identical	identical	identical
Gorilla	Kaisi (G. beringei)	SAMN01920474	SRX242685, SRX242686, SRX242687, SRX242688	identical	identical	identical	identical	identical	identical
Gorilla	Mkubwa (G. beringei)	SAMN01920473	SRX243452, SRX243453	identical	identical	identical	identical	identical	identical
Orangutan	Buschi (P. abelii)	SAMN01920546	SRX243485, SRX243486	/	/	identical	identical	identical	identical
Orangutan	Babu (P. abelii)	SAMN01920545	SRX243483, SRX243484	/	/	identical	identical	identical	identical
Orangutan	Dunja (P. abelii)	SAMN01920544	SRX243481, SRX243482	/	/	identical	identical	identical	identical
Orangutan	Kiki (P. abelii)	SAMN01920543	SRX243479, SRX243480	/	/	identical	identical	identical	identical
Orangutan	Elsi (P. abelii)	SAMN01920542	SRX243477, SRX243478	/	/	identical	identical	identical	identical
Orangutan	Napoleon (P. pygmaeus)	SAMN01920551	SRX243475, SRX2434776	/	/	identical	identical	identical	identical
Orangutan	Tilda (P. pygmaeus)	SAMN01920550	SRX243473, SRX243474	/	/	identical	identical	identical	identical
Orangutan	Sari (P. pygmaeus)	SAMN01920549	SRX243471, SRX243472	/	/	identical	identical	identical	identical
Orangutan	Temmy (P. pygmaeus)	SAMN01920548	SRX243469, SRX243470	/	/	identical	identical	identical	identical
Orangutan	Nonja (P. pygmaeus)	SAMN01920547	SRX243467, SRX243468	/	/	identical	identical	identical	identical
